# Supplementary material for: Alterations of the interactome of Bcl-2 proteins in breast cancer at the transcriptional, mutational and structural level
Source: PLoS Comput Biol. 2019 Dec 11;15(12):e1007485. doi: 10.1371/journal.pcbi.1007485 (PMC6927658; doi:10.1371/journal.pcbi.1007485)
Supplement: S3 Table — (TXT) [file pcbi.1007485.s003.txt]

>sp|O95831|AIFM1_HUMAN Apoptosis-inducing factor 1, mitochondrial OS=Homo sapiens OX=9606 GN=AIFM1 PE=1 SV=1
BH3 motif: MGKILPEYLSN found at position 339-350
Length of sequence: 613
BH3 motif: MFWSDLGPDVGYE found at position 480-493
Length of sequence: 613
>sp|Q9BZR8|B2L14_HUMAN Apoptosis facilitator Bcl-2-like protein 14 OS=Homo sapiens OX=9606 GN=BCL2L14 PE=1 SV=1
BH3 motif: LSQRGLGNCSAN found at position 52-64
Length of sequence: 327
BH3 motif: AKIVELLKYSGD found at position 209-221
Length of sequence: 327
>sp|Q9Y371|SHLB1_HUMAN Endophilin-B1 OS=Homo sapiens OX=9606 GN=SH3GLB1 PE=1 SV=1
BH3 motif: AYGNALIKCGE found at position 112-123
Length of sequence: 365
BH3 motif: LQKQLGSFPSN found at position 247-258
Length of sequence: 365
BH3 motif: ANSTELSLLADE found at position 318-330
Length of sequence: 365
>sp|O00198|HRK_HUMAN Activator of apoptosis harakiri OS=Homo sapiens OX=9606 GN=HRK PE=1 SV=1
BH3 motif: AGRLGLRSSAAQ found at position 19-31
Length of sequence: 91
BH3 motif: LTAARLKALGDE found at position 31-43
Length of sequence: 91
BH3 motif: YWPWLCAAAQ found at position 67-77
Length of sequence: 91
>sp|Q9Y287|ITM2B_HUMAN Integral membrane protein 2B OS=Homo sapiens OX=9606 GN=ITM2B PE=1 SV=1
BH3 motif: LGGAYLYKYFALQ found at position 69-82
Length of sequence: 266
>sp|Q9ULZ3|ASC_HUMAN Apoptosis-associated speck-like protein containing a CARD OS=Homo sapiens OX=9606 GN=PYCARD PE=1 SV=2
BH3 motif: LVSFYLETYGAE found at position 55-67
Length of sequence: 195
BH3 motif: LTANVLRDMGLQ found at position 67-79
Length of sequence: 195
>sp|P10809|CH60_HUMAN 60 kDa heat shock protein, mitochondrial OS=Homo sapiens OX=9606 GN=HSPD1 PE=1 SV=2
BH3 motif: VLAPHLTRAYAKD found at position 16-29
Length of sequence: 573
BH3 motif: IGAKLVQDVANN found at position 92-104
Length of sequence: 573
BH3 motif: AHRKPLVIIAED found at position 265-277
Length of sequence: 573
BH3 motif: VQPHDLGKVGE found at position 336-347
Length of sequence: 573
BH3 motif: LNERLAKLSD found at position 389-399
Length of sequence: 573
>sp|Q93038|TNR25_HUMAN Tumor necrosis factor receptor superfamily member 25 OS=Homo sapiens OX=9606 GN=TNFRSF25 PE=1 SV=2
BH3 motif: PAGHYLKAPCTE found at position 51-63
Length of sequence: 417
BH3 motif: AVYAALERMGLD found at position 391-403
Length of sequence: 417
>sp|P62987|RL40_HUMAN Ubiquitin-60S ribosomal protein L40 OS=Homo sapiens OX=9606 GN=UBA52 PE=1 SV=2
BH3 motif: PDQQRLIFAGKQ found at position 37-49
Length of sequence: 128
BH3 motif: IIEPSLRQLAQ found at position 76-87
Length of sequence: 128
>sp|Q07812|BAX_HUMAN Apoptosis regulator BAX OS=Homo sapiens OX=9606 GN=BAX PE=1 SV=1
BH3 motif: LSECLKRIGDE found at position 58-69
Length of sequence: 192
>sp|P48553|TPC10_HUMAN Trafficking protein particle complex subunit 10 OS=Homo sapiens OX=9606 GN=TRAPPC10 PE=1 SV=2
BH3 motif: VQYDELDALFSQ found at position 243-255
Length of sequence: 1259
BH3 motif: AHTVGLWSYATE found at position 382-394
Length of sequence: 1259
BH3 motif: YLQGALKNYLAE found at position 500-512
Length of sequence: 1259
BH3 motif: FCQEILDFASQ found at position 558-569
Length of sequence: 1259
BH3 motif: AQLRDLHFDPSN found at position 585-597
Length of sequence: 1259
BH3 motif: CSLEVLITRLSD found at position 1079-1091
Length of sequence: 1259
BH3 motif: LPMPRLQALPAGQ found at position 1220-1233
Length of sequence: 1259
>sp|Q9Y296|TPPC4_HUMAN Trafficking protein particle complex subunit 4 OS=Homo sapiens OX=9606 GN=TRAPPC4 PE=1 SV=1
BH3 motif: VLEYLGNPAN found at position 81-91
Length of sequence: 219
BH3 motif: MFHSLFAIGSQ found at position 113-124
Length of sequence: 219
>sp|Q02156|KPCE_HUMAN Protein kinase C epsilon type OS=Homo sapiens OX=9606 GN=PRKCE PE=1 SV=1
BH3 motif: VFNGLLKIKICE found at position 2-14
Length of sequence: 737
BH3 motif: PQTFLLDPYIALN found at position 32-45
Length of sequence: 737
BH3 motif: PDGQLMSPGEN found at position 381-392
Length of sequence: 737
BH3 motif: ILQELEYGPSVD found at position 577-589
Length of sequence: 737
BH3 motif: PHKRLGCVASQN found at position 645-657
Length of sequence: 737
>sp|Q9BXM7|PINK1_HUMAN Serine/threonine-protein kinase PINK1, mitochondrial OS=Homo sapiens OX=9606 GN=PINK1 PE=1 SV=1
BH3 motif: YPCTLRQYLCVN found at position 320-332
Length of sequence: 581
BH3 motif: ANVLHLSLWGE found at position 503-514
Length of sequence: 581
BH3 motif: LLANRLTEKCCVE found at position 538-551
Length of sequence: 581
>sp|Q8IYF3|TEX11_HUMAN Testis-expressed protein 11 OS=Homo sapiens OX=9606 GN=TEX11 PE=1 SV=3
BH3 motif: AHCNLRLLCSSD found at position 3-15
Length of sequence: 940
BH3 motif: AIDRLFSDIAN found at position 44-55
Length of sequence: 940
BH3 motif: YVACKLLSMCE found at position 98-109
Length of sequence: 940
BH3 motif: MTSSLHHLCYN found at position 216-227
Length of sequence: 940
BH3 motif: MLAKVLRLLATN found at position 262-274
Length of sequence: 940
BH3 motif: WYYYSLRFYSTD found at position 438-450
Length of sequence: 940
BH3 motif: PTMLLSLAAQ found at position 537-547
Length of sequence: 940
BH3 motif: VAEKALEYLAQ found at position 556-567
Length of sequence: 940
BH3 motif: CLLRFLLPKIAE found at position 580-592
Length of sequence: 940
BH3 motif: AFVKLSQPFGEE found at position 612-624
Length of sequence: 940
BH3 motif: ARKTCLLMAVAVD found at position 678-691
Length of sequence: 940
BH3 motif: MLYSQLVEALSNN found at position 912-925
Length of sequence: 940
>sp|Q9UBU9|NXF1_HUMAN Nuclear RNA export factor 1 OS=Homo sapiens OX=9606 GN=NXF1 PE=1 SV=1
BH3 motif: IPELLSLNLSNN found at position 263-275
Length of sequence: 619
BH3 motif: LDGHELPPPIAFD found at position 350-363
Length of sequence: 619
BH3 motif: AQTSTLLCFSVN found at position 484-496
Length of sequence: 619
>sp|Q07820|MCL1_HUMAN Induced myeloid leukemia cell differentiation protein Mcl-1 OS=Homo sapiens OX=9606 GN=MCL1 PE=1 SV=3
BH3 motif: PAVLPLLELVGE found at position 137-149
Length of sequence: 350
BH3 motif: ALETLRRVGD found at position 208-218
Length of sequence: 350
>sp|Q9UKT9|IKZF3_HUMAN Zinc finger protein Aiolos OS=Homo sapiens OX=9606 GN=IKZF3 PE=1 SV=2
BH3 motif: CDVCGLSCISFN found at position 119-131
Length of sequence: 509
BH3 motif: PFKCHLCNYACQ found at position 172-184
Length of sequence: 509
>sp|Q14318|FKBP8_HUMAN Peptidyl-prolyl cis-trans isomerase FKBP8 OS=Homo sapiens OX=9606 GN=FKBP8 PE=1 SV=2
BH3 motif: APEEWLDILGN found at position 88-99
Length of sequence: 412
BH3 motif: LSVPLMDVGE found at position 157-167
Length of sequence: 412
BH3 motif: LKVKCLNNLAASQ found at position 269-282
Length of sequence: 412
BH3 motif: ILRAALKLEPSN found at position 327-339
Length of sequence: 412
>sp|P45983|MK08_HUMAN Mitogen-activated protein kinase 8 OS=Homo sapiens OX=9606 GN=MAPK8 PE=1 SV=2
BH3 motif: VIEQLGTPCPE found at position 236-247
Length of sequence: 427
>sp|P62140|PP1B_HUMAN Serine/threonine-protein phosphatase PP1-beta catalytic subunit OS=Homo sapiens OX=9606 GN=PPP1CB PE=1 SV=3
BH3 motif: LEAPLKICGD found at position 53-63
Length of sequence: 327
>sp|P50222|MEOX2_HUMAN Homeobox protein MOX-2 OS=Homo sapiens OX=9606 GN=MEOX2 PE=1 SV=2
BH3 motif: ATAQGLHPFSQ found at position 13-24
Length of sequence: 304
>sp|P17612|KAPCA_HUMAN cAMP-dependent protein kinase catalytic subunit alpha OS=Homo sapiens OX=9606 GN=PRKACA PE=1 SV=2
BH3 motif: LLQVDLTKRFGN found at position 272-284
Length of sequence: 351
>sp|Q9UKY1|ZHX1_HUMAN Zinc fingers and homeoboxes protein 1 OS=Homo sapiens OX=9606 GN=ZHX1 PE=1 SV=1
BH3 motif: LSEHNLKYHPGEE found at position 116-129
Length of sequence: 873
BH3 motif: PAAVLPGLAQ found at position 252-262
Length of sequence: 873
BH3 motif: PGLVLTQVAGTN found at position 393-405
Length of sequence: 873
>sp|Q16799|RTN1_HUMAN Reticulon-1 OS=Homo sapiens OX=9606 GN=RTN1 PE=1 SV=1
BH3 motif: PGPSLPDVPGIE found at position 145-157
Length of sequence: 776
BH3 motif: PGSFLDYPSTE found at position 518-529
Length of sequence: 776
BH3 motif: AYLELEITLSQE found at position 658-670
Length of sequence: 776
>sp|Q16637|SMN_HUMAN Survival motor neuron protein OS=Homo sapiens OX=9606 GN=SMN1 PE=1 SV=1
BH3 motif: LSDLLSPICE found at position 137-147
Length of sequence: 294
>sp|Q8NI27|THOC2_HUMAN THO complex subunit 2 OS=Homo sapiens OX=9606 GN=THOC2 PE=1 SV=2
BH3 motif: ASNVLSDISE found at position 65-75
Length of sequence: 1593
BH3 motif: LVLACLYLVSD found at position 109-120
Length of sequence: 1593
BH3 motif: LLEALLKIGD found at position 347-357
Length of sequence: 1593
BH3 motif: MFCYLGPHLSHD found at position 433-445
Length of sequence: 1593
BH3 motif: IDLAGLLQYVANQ found at position 654-667
Length of sequence: 1593
BH3 motif: LALPLCLLMAQQ found at position 737-749
Length of sequence: 1593
BH3 motif: FGGFLASNLSTE found at position 779-791
Length of sequence: 1593
BH3 motif: PDLYALAMGYSGQ found at position 1159-1172
Length of sequence: 1593
>sp|Q96Q05|TPPC9_HUMAN Trafficking protein particle complex subunit 9 OS=Homo sapiens OX=9606 GN=TRAPPC9 PE=1 SV=2
BH3 motif: LYDSRLFVFGLQ found at position 109-121
Length of sequence: 1148
BH3 motif: VNDFLWLGAALE found at position 235-247
Length of sequence: 1148
BH3 motif: FQGSTLPAEAAN found at position 270-282
Length of sequence: 1148
BH3 motif: AVYINLRQLSEE found at position 370-382
Length of sequence: 1148
BH3 motif: LLQTMLDFLSDQ found at position 486-498
Length of sequence: 1148
BH3 motif: LPAALSLPAE found at position 629-639
Length of sequence: 1148
BH3 motif: LIIKLENIGME found at position 733-744
Length of sequence: 1148
BH3 motif: FLSWKLEETLAQ found at position 765-777
Length of sequence: 1148
BH3 motif: CQENLLQDLSDD found at position 799-811
Length of sequence: 1148
>sp|Q14680|MELK_HUMAN Maternal embryonic leucine zipper kinase OS=Homo sapiens OX=9606 GN=MELK PE=1 SV=3
BH3 motif: IFMVLEYCPGGE found at position 81-93
Length of sequence: 651
BH3 motif: CCGSLAYAAPE found at position 167-178
Length of sequence: 651
BH3 motif: LTPALCRTPAN found at position 407-418
Length of sequence: 651
>sp|Q9BXH1|BBC3_HUMAN Bcl-2-binding component 3 OS=Homo sapiens OX=9606 GN=BBC3 PE=1 SV=1
BH3 motif: IGAQLRRMADD found at position 136-147
Length of sequence: 193
>sp|Q15759|MK11_HUMAN Mitogen-activated protein kinase 11 OS=Homo sapiens OX=9606 GN=MAPK11 PE=1 SV=2
BH3 motif: CELRILDFGLARQ found at position 161-174
Length of sequence: 364
BH3 motif: PSPEVLAKISSE found at position 241-253
Length of sequence: 364
>sp|O15151|MDM4_HUMAN Protein Mdm4 OS=Homo sapiens OX=9606 GN=MDM4 PE=1 SV=2
BH3 motif: PLLKILHAAGAQ found at position 31-43
Length of sequence: 490
BH3 motif: CGGDLLGELLGRQ found at position 75-88
Length of sequence: 490
BH3 motif: MGEQLDNLSEQ found at position 409-420
Length of sequence: 490
>sp|O14745|NHRF1_HUMAN Na(+)/H(+) exchange regulatory cofactor NHE-RF1 OS=Homo sapiens OX=9606 GN=SLC9A3R1 PE=1 SV=4
BH3 motif: AAGAPLPRLCCLE found at position 5-18
Length of sequence: 358
BH3 motif: PRPALVRSASSD found at position 280-292
Length of sequence: 358
>sp|Q15323|K1H1_HUMAN Keratin, type I cuticular Ha1 OS=Homo sapiens OX=9606 GN=KRT31 PE=1 SV=3
BH3 motif: CHSCTLPGACN found at position 25-36
Length of sequence: 416
>sp|Q9C0C7|AMRA1_HUMAN Activating molecule in BECN1-regulated autophagy protein 1 OS=Homo sapiens OX=9606 GN=AMBRA1 PE=1 SV=2
BH3 motif: PRSTFLLAFSPD found at position 52-64
Length of sequence: 1298
BH3 motif: FTKFDLPEISN found at position 866-877
Length of sequence: 1298
BH3 motif: ASRRILLHPSTE found at position 960-972
Length of sequence: 1298
BH3 motif: VFNVLYPMPADQ found at position 993-1005
Length of sequence: 1298
BH3 motif: LPEPGLGLAYGTN found at position 1016-1029
Length of sequence: 1298
>sp|O14727|APAF_HUMAN Apoptotic protease-activating factor 1 OS=Homo sapiens OX=9606 GN=APAF1 PE=1 SV=2
BH3 motif: PDDKLLASCSAD found at position 752-764
Length of sequence: 1248
BH3 motif: LAVVALSQYCVE found at position 853-865
Length of sequence: 1248
BH3 motif: LKNSRLLSWSFD found at position 1052-1064
Length of sequence: 1248
>sp|O14920|IKKB_HUMAN Inhibitor of nuclear factor kappa-B kinase subunit beta OS=Homo sapiens OX=9606 GN=IKBKB PE=1 SV=1
BH3 motif: LAPNDLPLLAME found at position 85-97
Length of sequence: 756
BH3 motif: FVGTLQYLAPE found at position 181-192
Length of sequence: 756
BH3 motif: PYPNNLNSVLAE found at position 259-271
Length of sequence: 756
BH3 motif: LAFFQLRKVWGQ found at position 420-432
Length of sequence: 756
BH3 motif: IQIDLEKYSEQ found at position 489-500
Length of sequence: 756
BH3 motif: MNASRLSQPGQ found at position 675-686
Length of sequence: 756
>sp|Q9P2Y5|UVRAG_HUMAN UV radiation resistance-associated gene protein OS=Homo sapiens OX=9606 GN=UVRAG PE=1 SV=1
BH3 motif: VCLDGLKYLGQQ found at position 132-144
Length of sequence: 699
BH3 motif: YGVYLLNKNIAQ found at position 423-435
Length of sequence: 699
>sp|Q8IWA4|MFN1_HUMAN Mitofusin-1 OS=Homo sapiens OX=9606 GN=MFN1 PE=1 SV=2
BH3 motif: YKNPELDRIATE found at position 39-51
Length of sequence: 741
BH3 motif: YKDKLSIIGE found at position 59-69
Length of sequence: 741
BH3 motif: CRLSVLVDEFCSE found at position 417-430
Length of sequence: 741
BH3 motif: AQRVLLGLSE found at position 540-550
Length of sequence: 741
>sp|P35222|CTNB1_HUMAN Catenin beta-1 OS=Homo sapiens OX=9606 GN=CTNNB1 PE=1 SV=1
BH3 motif: VLKVLSVCSSN found at position 342-353
Length of sequence: 781
BH3 motif: ALGLHLTDPSQ found at position 364-375
Length of sequence: 781
BH3 motif: CLWTLRNLSD found at position 380-390
Length of sequence: 781
BH3 motif: LLGTLVQLLGSD found at position 400-412
Length of sequence: 781
BH3 motif: LIRNLALCPAN found at position 512-523
Length of sequence: 781
BH3 motif: CTGALHILARD found at position 572-583
Length of sequence: 781
BH3 motif: VAAGVLCELAQD found at position 612-624
Length of sequence: 781
BH3 motif: YAAAVLFRMSED found at position 653-665
Length of sequence: 781
>sp|Q9HD36|B2L10_HUMAN Bcl-2-like protein 10 OS=Homo sapiens OX=9606 GN=BCL2L10 PE=1 SV=2
BH3 motif: LLADYLGYCARE found at position 11-23
Length of sequence: 194
BH3 motif: FFSAYLGYPGN found at position 52-63
Length of sequence: 194
>sp|Q9P2Y4|ZN219_HUMAN Zinc finger protein 219 OS=Homo sapiens OX=9606 GN=ZNF219 PE=1 SV=2
BH3 motif: ILALHLRAHPGAQ found at position 70-83
Length of sequence: 722
BH3 motif: PQPPDLGLLAYE found at position 343-355
Length of sequence: 722
BH3 motif: LLGYLSLRAGE found at position 377-388
Length of sequence: 722
BH3 motif: PLDLSLRAGPGGE found at position 625-638
Length of sequence: 722
>sp|Q9C000|NLRP1_HUMAN NACHT, LRR and PYD domains-containing protein 1 OS=Homo sapiens OX=9606 GN=NLRP1 PE=1 SV=1
BH3 motif: VASYLVAQYGEQ found at position 52-64
Length of sequence: 1473
BH3 motif: WEQMGLRSLCAQ found at position 73-85
Length of sequence: 1473
BH3 motif: PSEPHLGSPSQ found at position 99-110
Length of sequence: 1473
BH3 motif: IEIRDLFGPGLD found at position 311-323
Length of sequence: 1473
BH3 motif: PGWVLQEPSSE found at position 414-425
Length of sequence: 1473
BH3 motif: PQLRDLCSLAAE found at position 565-577
Length of sequence: 1473
BH3 motif: LVSCGLTSDCCQD found at position 900-913
Length of sequence: 1473
BH3 motif: PACKLIRLGLD found at position 948-959
Length of sequence: 1473
BH3 motif: VEAVHLPHFVALQ found at position 1160-1173
Length of sequence: 1473
BH3 motif: VTFHLYLIPSD found at position 1245-1256
Length of sequence: 1473
BH3 motif: LVWEALVKPGD found at position 1343-1354
Length of sequence: 1473
>sp|Q71RG4|TMUB2_HUMAN Transmembrane and ubiquitin-like domain-containing protein 2 OS=Homo sapiens OX=9606 GN=TMUB2 PE=1 SV=2
BH3 motif: LSDVTLIEGVGNE found at position 22-35
Length of sequence: 321
BH3 motif: LVLAWLSTYVAD found at position 48-60
Length of sequence: 321
BH3 motif: PEPTELPHPSE found at position 93-104
Length of sequence: 321
>sp|P55061|BI1_HUMAN Bax inhibitor 1 OS=Homo sapiens OX=9606 GN=TMBIM6 PE=1 SV=2
BH3 motif: LGPALEFCIAVN found at position 98-110
Length of sequence: 237
BH3 motif: ALSLLLLSSLGN found at position 149-161
Length of sequence: 237
BH3 motif: VFRKLMMILAMN found at position 216-228
Length of sequence: 237
>sp|P42345|MTOR_HUMAN Serine/threonine-protein kinase mTOR OS=Homo sapiens OX=9606 GN=MTOR PE=1 SV=1
BH3 motif: YVTMELREMSQE found at position 46-58
Length of sequence: 2549
BH3 motif: AIGRLAMAGD found at position 128-138
Length of sequence: 2549
BH3 motif: VKRALEWLGAD found at position 148-159
Length of sequence: 2549
BH3 motif: ALTAVLYDLSRQ found at position 515-527
Length of sequence: 2549
BH3 motif: PGLTTLPEASD found at position 567-578
Length of sequence: 2549
BH3 motif: VINNVLATIGE found at position 793-804
Length of sequence: 2549
BH3 motif: WLEWLRRLSLE found at position 1279-1290
Length of sequence: 2549
BH3 motif: VTQTLLNLAE found at position 1352-1362
Length of sequence: 2549
BH3 motif: PTPAILESLISIN found at position 1407-1420
Length of sequence: 2549
BH3 motif: CLEALGEWGQ found at position 1482-1492
Length of sequence: 2549
BH3 motif: ALHQDLFSLAQQ found at position 1550-1562
Length of sequence: 2549
BH3 motif: LLDAELTAMAGE found at position 1569-1581
Length of sequence: 2549
BH3 motif: LAHKTLVLLLGVD found at position 1667-1680
Length of sequence: 2549
BH3 motif: AANKILKNMCE found at position 1989-2000
Length of sequence: 2549
BH3 motif: AKLLWLKSPSSE found at position 2299-2311
Length of sequence: 2549
BH3 motif: LSGKILHIDFGD found at position 2348-2360
Length of sequence: 2549
>sp|Q8IZY5|BLID_HUMAN BH3-like motif-containing cell death inducer OS=Homo sapiens OX=9606 GN=BLID PE=1 SV=2
BH3 motif: ARLPLEALLGSN found at position 42-54
Length of sequence: 108
>sp|Q96QE3|ATAD5_HUMAN ATPase family AAA domain-containing protein 5 OS=Homo sapiens OX=9606 GN=ATAD5 PE=1 SV=4
BH3 motif: CTTPLEMFSN found at position 97-107
Length of sequence: 1844
BH3 motif: LNEKCLYEVGRD found at position 428-440
Length of sequence: 1844
BH3 motif: LVSHCLNSLSE found at position 1640-1651
Length of sequence: 1844
BH3 motif: VTSGLCDEFSLE found at position 1683-1695
Length of sequence: 1844
BH3 motif: PTNDLTFYVSQ found at position 1740-1751
Length of sequence: 1844
BH3 motif: FSSRSLLYVGN found at position 1778-1789
Length of sequence: 1844
>sp|Q7Z465|BNIPL_HUMAN Bcl-2/adenovirus E1B 19 kDa-interacting protein 2-like protein OS=Homo sapiens OX=9606 GN=BNIPL PE=1 SV=1
BH3 motif: LRLSLTKGPGND found at position 91-103
Length of sequence: 357
BH3 motif: LEIDELETPSD found at position 120-131
Length of sequence: 357
BH3 motif: YMVGTLELLVAEN found at position 240-253
Length of sequence: 357
BH3 motif: FLDSLGELAQ found at position 321-331
Length of sequence: 357
>sp|O94915|FRYL_HUMAN Protein furry homolog-like OS=Homo sapiens OX=9606 GN=FRYL PE=1 SV=2
BH3 motif: YVIKSLFAEFAVQ found at position 14-27
Length of sequence: 3013
BH3 motif: PLITCLLCVSQ found at position 314-325
Length of sequence: 3013
BH3 motif: MDEELRALAFN found at position 587-598
Length of sequence: 3013
BH3 motif: PSSIDLQTLAE found at position 759-770
Length of sequence: 3013
BH3 motif: FAYTRLQLLSPQ found at position 827-839
Length of sequence: 3013
BH3 motif: IMFTPLDRYSD found at position 1085-1096
Length of sequence: 3013
BH3 motif: PDQSNLMYWAVD found at position 1163-1175
Length of sequence: 3013
BH3 motif: LLNLILFKAAD found at position 1207-1218
Length of sequence: 3013
BH3 motif: YPELTLAIFSE found at position 1278-1289
Length of sequence: 3013
BH3 motif: IILHFLISICGVN found at position 1401-1414
Length of sequence: 3013
BH3 motif: LLLHLLIVMGPN found at position 1644-1656
Length of sequence: 3013
BH3 motif: LEHHLSEVALQ found at position 1804-1815
Length of sequence: 3013
BH3 motif: VLSRLVETVGD found at position 1847-1858
Length of sequence: 3013
BH3 motif: MKHYDLLSALSQ found at position 1884-1896
Length of sequence: 3013
BH3 motif: VSKHTLVDPSQ found at position 2085-2096
Length of sequence: 3013
BH3 motif: VVCRYLHDSFSD found at position 2165-2177
Length of sequence: 3013
BH3 motif: LSHIDLSAAPAKQ found at position 2208-2221
Length of sequence: 3013
BH3 motif: LMNVLSLCGPE found at position 2361-2372
Length of sequence: 3013
>sp|Q15172|2A5A_HUMAN Serine/threonine-protein phosphatase 2A 56 kDa regulatory subunit alpha isoform OS=Homo sapiens OX=9606 GN=PPP2R5A PE=1 SV=1
BH3 motif: ATLNELVEYVSTN found at position 98-111
Length of sequence: 486
BH3 motif: IMFASLYKISKE found at position 393-405
Length of sequence: 486
>sp|O15519|CFLAR_HUMAN CASP8 and FADD-like apoptosis regulator OS=Homo sapiens OX=9606 GN=CFLAR PE=1 SV=1
BH3 motif: MLLFLCRDVAID found at position 19-31
Length of sequence: 480
BH3 motif: VELEKLNLVAPD found at position 135-147
Length of sequence: 480
BH3 motif: AIQKSLKDPSNN found at position 188-200
Length of sequence: 480
BH3 motif: PSLYLQCLSQ found at position 419-429
Length of sequence: 480
>sp|Q16539|MK14_HUMAN Mitogen-activated protein kinase 14 OS=Homo sapiens OX=9606 GN=MAPK14 PE=1 SV=3
BH3 motif: LILRLVGTPGAE found at position 233-245
Length of sequence: 360
>sp|P00519|ABL1_HUMAN Tyrosine-protein kinase ABL1 OS=Homo sapiens OX=9606 GN=ABL1 PE=1 SV=4
BH3 motif: YLEEALQRPVASD found at position 23-36
Length of sequence: 1130
BH3 motif: VNAVVLLYMATQ found at position 334-346
Length of sequence: 1130
BH3 motif: VGENHLVKVAD found at position 370-381
Length of sequence: 1130
>sp|Q15365|PCBP1_HUMAN Poly(rC)-binding protein 1 OS=Homo sapiens OX=9606 GN=PCBP1 PE=1 SV=2
BH3 motif: PVTLRLVVPATQ found at position 96-108
Length of sequence: 356
BH3 motif: ICLVMLETLSQ found at position 161-172
Length of sequence: 356
BH3 motif: LEGPPLDAYSIQ found at position 213-225
Length of sequence: 356
BH3 motif: LDLAKLNQVARQ found at position 232-244
Length of sequence: 356
>sp|A2RU30|TESP1_HUMAN Protein TESPA1 OS=Homo sapiens OX=9606 GN=TESPA1 PE=1 SV=2
BH3 motif: IRRELCSLPATN found at position 408-420
Length of sequence: 521
BH3 motif: VDRPELRRSLSQQ found at position 467-480
Length of sequence: 521
>sp|O75592|MYCB2_HUMAN E3 ubiquitin-protein ligase MYCBP2 OS=Homo sapiens OX=9606 GN=MYCBP2 PE=1 SV=3
BH3 motif: AAGLGLGLPAAD found at position 9-21
Length of sequence: 4640
BH3 motif: ACLFSLVASWGE found at position 241-253
Length of sequence: 4640
BH3 motif: MHKWPLKEISVD found at position 312-324
Length of sequence: 4640
BH3 motif: ALARLRSHPAQ found at position 854-865
Length of sequence: 4640
BH3 motif: LVQALPGPSTQ found at position 946-957
Length of sequence: 4640
BH3 motif: VADARLPSAAD found at position 1115-1126
Length of sequence: 4640
BH3 motif: ILGCLDTLAAMQ found at position 1156-1168
Length of sequence: 4640
BH3 motif: AKIKLFELGPD found at position 1239-1250
Length of sequence: 4640
BH3 motif: ASKDLLHRALAVD found at position 1880-1893
Length of sequence: 4640
BH3 motif: WPTMVLVLPGNE found at position 2066-2078
Length of sequence: 4640
BH3 motif: ALFSLETASD found at position 2078-2088
Length of sequence: 4640
BH3 motif: LMKKDLALPIGNE found at position 2134-2147
Length of sequence: 4640
BH3 motif: PRGNLFGEMAQ found at position 3180-3191
Length of sequence: 4640
BH3 motif: LFLLSLSSAAE found at position 3310-3321
Length of sequence: 4640
BH3 motif: VGSSLLRHPSPE found at position 3471-3483
Length of sequence: 4640
BH3 motif: FHRLLQTISD found at position 3614-3624
Length of sequence: 4640
BH3 motif: AAIILCNVCGN found at position 4231-4242
Length of sequence: 4640
BH3 motif: CFTEALSAAPAIQ found at position 4392-4405
Length of sequence: 4640
BH3 motif: YDPRELICGACSD found at position 4529-4542
Length of sequence: 4640
>sp|P53779|MK10_HUMAN Mitogen-activated protein kinase 10 OS=Homo sapiens OX=9606 GN=MAPK10 PE=1 SV=2
BH3 motif: MSLHFLYYCSE found at position 0-11
Length of sequence: 464
BH3 motif: VIEQLGTPCPE found at position 274-285
Length of sequence: 464
>sp|Q15388|TOM20_HUMAN Mitochondrial import receptor subunit TOM20 homolog OS=Homo sapiens OX=9606 GN=TOMM20 PE=1 SV=1
BH3 motif: MLLTKLPTISQ found at position 120-131
Length of sequence: 145
>sp|Q7L2J0|MEPCE_HUMAN 7SK snRNA methylphosphate capping enzyme OS=Homo sapiens OX=9606 GN=MEPCE PE=1 SV=1
BH3 motif: LPPQTLEGDPGAE found at position 496-509
Length of sequence: 689
>sp|Q9NQC3|RTN4_HUMAN Reticulon-4 OS=Homo sapiens OX=9606 GN=RTN4 PE=1 SV=2
BH3 motif: AAGAPLMDFGND found at position 72-84
Length of sequence: 1192
BH3 motif: AENMDLKEQPGN found at position 203-215
Length of sequence: 1192
BH3 motif: PTEGTLQENVSE found at position 259-271
Length of sequence: 1192
BH3 motif: LIDRDLTEFSE found at position 283-294
Length of sequence: 1192
BH3 motif: LTPDLVQEACE found at position 549-560
Length of sequence: 1192
BH3 motif: VMQESLYPAAQ found at position 584-595
Length of sequence: 1192
BH3 motif: IKETKLSAEPAPD found at position 701-714
Length of sequence: 1192
BH3 motif: AISEELVQKYSN found at position 1081-1093
Length of sequence: 1192
>sp|Q9H2V7|SPNS1_HUMAN Protein spinster homolog 1 OS=Homo sapiens OX=9606 GN=SPNS1 PE=1 SV=1
BH3 motif: LLTRGLVGVGE found at position 153-164
Length of sequence: 528
BH3 motif: WWADLRALARN found at position 259-270
Length of sequence: 528
BH3 motif: CLTGVLGVGLGVE found at position 329-342
Length of sequence: 528
BH3 motif: AFQIVLSHLLGD found at position 419-431
Length of sequence: 528
BH3 motif: AGSPYLIGLISD found at position 431-443
Length of sequence: 528
>sp|P50416|CPT1A_HUMAN Carnitine O-palmitoyltransferase 1, liver isoform OS=Homo sapiens OX=9606 GN=CPT1A PE=1 SV=2
BH3 motif: WYLKLKSWWATN found at position 218-230
Length of sequence: 773
BH3 motif: MSIDSLQLGYAED found at position 488-501
Length of sequence: 773
BH3 motif: VESPFLKEVLSE found at position 668-680
Length of sequence: 773
>sp|Q99683|M3K5_HUMAN Mitogen-activated protein kinase kinase kinase 5 OS=Homo sapiens OX=9606 GN=MAP3K5 PE=1 SV=1
BH3 motif: ALQSLREACE found at position 111-121
Length of sequence: 1374
BH3 motif: INYAVLLLAAGHQ found at position 432-445
Length of sequence: 1374
BH3 motif: IVQYLGSFSEN found at position 736-747
Length of sequence: 1374
BH3 motif: FTGTLQYMAPE found at position 838-849
Length of sequence: 1374
BH3 motif: IVRNLMESLAQ found at position 1064-1075
Length of sequence: 1374
>sp|P10909|CLUS_HUMAN Clusterin OS=Homo sapiens OX=9606 GN=CLU PE=1 SV=1
BH3 motif: VSDNELQEMSNQ found at position 25-37
Length of sequence: 449
BH3 motif: CREILSVDCSTN found at position 304-316
Length of sequence: 449
>sp|Q96PU4|UHRF2_HUMAN E3 ubiquitin-protein ligase UHRF2 OS=Homo sapiens OX=9606 GN=UHRF2 PE=1 SV=1
BH3 motif: AYSLVLAGGFADE found at position 485-498
Length of sequence: 802
BH3 motif: CDAPLDDKIGAE found at position 540-552
Length of sequence: 802
>sp|Q9UBN7|HDAC6_HUMAN Histone deacetylase 6 OS=Homo sapiens OX=9606 GN=HDAC6 PE=1 SV=2
BH3 motif: IQEGLLDRCVSFQ found at position 119-132
Length of sequence: 1215
BH3 motif: MNEGELRVLAD found at position 158-169
Length of sequence: 1215
BH3 motif: AFLHVLLPVALE found at position 321-333
Length of sequence: 1215
BH3 motif: PQLVLVAAGFD found at position 335-346
Length of sequence: 1215
BH3 motif: VSASLHTLLGD found at position 394-405
Length of sequence: 1215
BH3 motif: AAWHRLVLPIAYE found at position 716-729
Length of sequence: 1215
BH3 motif: PELVLVSAGFD found at position 731-742
Length of sequence: 1215
>sp|P11142|HSP7C_HUMAN Heat shock cognate 71 kDa protein OS=Homo sapiens OX=9606 GN=HSPA8 PE=1 SV=1
BH3 motif: AIAYGLDKKVGAE found at position 179-192
Length of sequence: 646
BH3 motif: AVRRLRTACE found at position 258-268
Length of sequence: 646
>sp|O00560|SDCB1_HUMAN Syntenin-1 OS=Homo sapiens OX=9606 GN=SDCBP PE=1 SV=1
BH3 motif: LYPRLYPELSQ found at position 44-55
Length of sequence: 298
BH3 motif: AHKVLKQAFGE found at position 173-184
Length of sequence: 298
>sp|P27361|MK03_HUMAN Mitogen-activated protein kinase 3 OS=Homo sapiens OX=9606 GN=MAPK3 PE=1 SV=4
BH3 motif: PRYTQLQYIGE found at position 39-50
Length of sequence: 379
BH3 motif: ICDFGLARIAD found at position 181-192
Length of sequence: 379
BH3 motif: VGCILAEMLSN found at position 230-241
Length of sequence: 379
BH3 motif: ILGILGSPSQE found at position 256-267
Length of sequence: 379
>sp|P15884|ITF2_HUMAN Transcription factor 4 OS=Homo sapiens OX=9606 GN=TCF4 PE=1 SV=3
BH3 motif: ALGKALASIYSPD found at position 322-335
Length of sequence: 667
>sp|P10301|RRAS_HUMAN Ras-related protein R-Ras OS=Homo sapiens OX=9606 GN=RRAS PE=1 SV=1
BH3 motif: ARLDILDTAGQE found at position 76-88
Length of sequence: 218
BH3 motif: AGHGFLLVFAIN found at position 99-111
Length of sequence: 218
>sp|O00273|DFFA_HUMAN DNA fragmentation factor subunit alpha OS=Homo sapiens OX=9606 GN=DFFA PE=1 SV=1
BH3 motif: LKPCLLRRNYSRE found at position 17-30
Length of sequence: 331
BH3 motif: CLEDLRSKACD found at position 37-48
Length of sequence: 331
>sp|P45984|MK09_HUMAN Mitogen-activated protein kinase 9 OS=Homo sapiens OX=9606 GN=MAPK9 PE=1 SV=2
BH3 motif: ILDFGLARTACTN found at position 166-179
Length of sequence: 424
BH3 motif: VIEQLGTPSAE found at position 236-247
Length of sequence: 424
>sp|P07948|LYN_HUMAN Tyrosine-protein kinase Lyn OS=Homo sapiens OX=9606 GN=LYN PE=1 SV=3
BH3 motif: AERQLLAPGN found at position 138-148
Length of sequence: 512
BH3 motif: VLLPKLIDFSAQ found at position 338-350
Length of sequence: 512
BH3 motif: LVSESLMCKIAD found at position 373-385
Length of sequence: 512
>sp|P04746|AMYP_HUMAN Pancreatic alpha-amylase OS=Homo sapiens OX=9606 GN=AMY2A PE=1 SV=2
BH3 motif: CRLTGLLDLALE found at position 174-186
Length of sequence: 511
>sp|P54578|UBP14_HUMAN Ubiquitin carboxyl-terminal hydrolase 14 OS=Homo sapiens OX=9606 GN=USP14 PE=1 SV=3
BH3 motif: LPCGLTNLGN found at position 102-112
Length of sequence: 494
>sp|P49715|CEBPA_HUMAN CCAAT/enhancer-binding protein alpha OS=Homo sapiens OX=9606 GN=CEBPA PE=1 SV=3
BH3 motif: AAPEPLGGICE found at position 46-57
Length of sequence: 358
BH3 motif: LPESSLVKAMGN found at position 344-356
Length of sequence: 358
>sp|Q8NEY8|PPHLN_HUMAN Periphilin-1 OS=Homo sapiens OX=9606 GN=PPHLN1 PE=1 SV=2
BH3 motif: PKKPPLLDRPGE found at position 34-46
Length of sequence: 458
>sp|Q14289|FAK2_HUMAN Protein-tyrosine kinase 2-beta OS=Homo sapiens OX=9606 GN=PTK2B PE=1 SV=2
BH3 motif: ITSILLSGRIGPN found at position 70-83
Length of sequence: 1009
BH3 motif: FFNTLAGFAN found at position 249-259
Length of sequence: 1009
BH3 motif: ARRSHLSESCSIE found at position 385-398
Length of sequence: 1009
BH3 motif: WIIMELYPYGE found at position 498-509
Length of sequence: 1009
BH3 motif: LKVLTLVLYSLQ found at position 520-532
Length of sequence: 1009
BH3 motif: PRFTELVCSLSD found at position 669-681
Length of sequence: 1009
BH3 motif: AVLELKNELCQ found at position 889-900
Length of sequence: 1009
BH3 motif: VLANLAHPPAE found at position 998-1009
Length of sequence: 1009
>sp|P28482|MK01_HUMAN Mitogen-activated protein kinase 1 OS=Homo sapiens OX=9606 GN=MAPK1 PE=1 SV=3
BH3 motif: PRYTNLSYIGE found at position 22-33
Length of sequence: 360
BH3 motif: ICDFGLARVAD found at position 164-175
Length of sequence: 360
BH3 motif: VGCILAEMLSN found at position 213-224
Length of sequence: 360
BH3 motif: ILGILGSPSQE found at position 239-250
Length of sequence: 360
>sp|O94776|MTA2_HUMAN Metastasis-associated protein MTA2 OS=Homo sapiens OX=9606 GN=MTA2 PE=1 SV=1
BH3 motif: ISSSLNSLAD found at position 50-60
Length of sequence: 668
BH3 motif: LFEEALEKYGKD found at position 274-286
Length of sequence: 668
>sp|Q05086|UBE3A_HUMAN Ubiquitin-protein ligase E3A OS=Homo sapiens OX=9606 GN=UBE3A PE=1 SV=4
BH3 motif: YYHQLTEGCGNE found at position 35-47
Length of sequence: 875
BH3 motif: AFLNALVYLSPN found at position 254-266
Length of sequence: 875
BH3 motif: AMSKLPLAAQ found at position 311-321
Length of sequence: 875
BH3 motif: ALVRLEMIAME found at position 535-546
Length of sequence: 875
>sp|Q9Y297|FBW1A_HUMAN F-box/WD repeat-containing protein 1A OS=Homo sapiens OX=9606 GN=BTRC PE=1 SV=1
BH3 motif: LPARGLDHIAEN found at position 183-195
Length of sequence: 605
BH3 motif: VRTDSLWRGLAE found at position 232-244
Length of sequence: 605
BH3 motif: LIWDFLNDPAAQ found at position 577-589
Length of sequence: 605
>sp|P31947|1433S_HUMAN 14-3-3 protein sigma OS=Homo sapiens OX=9606 GN=SFN PE=1 SV=1
BH3 motif: VETELQGVCD found at position 87-97
Length of sequence: 248
BH3 motif: LLDSHLIKEAGD found at position 101-113
Length of sequence: 248
BH3 motif: AMADLHTLSED found at position 200-211
Length of sequence: 248
>sp|Q9ULJ8|NEB1_HUMAN Neurabin-1 OS=Homo sapiens OX=9606 GN=PPP1R9A PE=1 SV=2
BH3 motif: LMSLNLEQYVSE found at position 996-1008
Length of sequence: 1098
>sp|P04406|G3P_HUMAN Glyceraldehyde-3-phosphate dehydrogenase OS=Homo sapiens OX=9606 GN=GAPDH PE=1 SV=3
BH3 motif: YDNSLKIISN found at position 139-149
Length of sequence: 335
>sp|Q9Y5R8|TPPC1_HUMAN Trafficking protein particle complex subunit 1 OS=Homo sapiens OX=9606 GN=TRAPPC1 PE=1 SV=1
BH3 motif: VVKNPLCPLGQ found at position 108-119
Length of sequence: 145
>sp|Q16610|ECM1_HUMAN Extracellular matrix protein 1 OS=Homo sapiens OX=9606 GN=ECM1 PE=1 SV=2
BH3 motif: PHYQLRACPSHQ found at position 276-288
Length of sequence: 540
BH3 motif: AWEDTLDKYCD found at position 360-371
Length of sequence: 540
BH3 motif: VTPNLMGHLCGN found at position 416-428
Length of sequence: 540
>sp|Q9UNZ2|NSF1C_HUMAN NSFL1 cofactor p47 OS=Homo sapiens OX=9606 GN=NSFL1C PE=1 SV=2
BH3 motif: ARFFLESAGWD found at position 22-33
Length of sequence: 370
>sp|Q969H0|FBXW7_HUMAN F-box/WD repeat-containing protein 7 OS=Homo sapiens OX=9606 GN=FBXW7 PE=1 SV=1
BH3 motif: LEPKDLLQAAQ found at position 295-306
Length of sequence: 707
BH3 motif: VITCLQFCGN found at position 382-392
Length of sequence: 707
>sp|Q29RF7|PDS5A_HUMAN Sister chromatid cohesion protein PDS5 homolog A OS=Homo sapiens OX=9606 GN=PDS5A PE=1 SV=1
BH3 motif: PATALCGVVSAD found at position 8-20
Length of sequence: 1337
BH3 motif: YLPLALHLASE found at position 65-76
Length of sequence: 1337
BH3 motif: YKKYCLHGEAGKE found at position 425-438
Length of sequence: 1337
BH3 motif: AMFGKLMTIAKN found at position 533-545
Length of sequence: 1337
>sp|O15155|BET1_HUMAN BET1 homolog OS=Homo sapiens OX=9606 GN=BET1 PE=1 SV=1
BH3 motif: AIKSLSIEIGHE found at position 44-56
Length of sequence: 118
>sp|Q9H2K2|TNKS2_HUMAN Tankyrase-2 OS=Homo sapiens OX=9606 GN=TNKS2 PE=1 SV=1
BH3 motif: PAARELFEACRN found at position 22-34
Length of sequence: 1166
BH3 motif: WQFTPLHEAASKN found at position 275-288
Length of sequence: 1166
BH3 motif: VEVCSLLLSYGAD found at position 289-302
Length of sequence: 1166
BH3 motif: APTPQLKERLAYE found at position 316-329
Length of sequence: 1166
BH3 motif: FKGHSLLQAARE found at position 329-341
Length of sequence: 1166
BH3 motif: FLTPLHVASE found at position 399-409
Length of sequence: 1166
BH3 motif: AKVNALDNLGQ found at position 423-434
Length of sequence: 1166
BH3 motif: LQTCRLLLSYGCD found at position 445-458
Length of sequence: 1166
BH3 motif: WAFTPLHEAAQ found at position 743-754
Length of sequence: 1166
BH3 motif: MGHKELKEIGIN found at position 906-918
Length of sequence: 1166
>sp|P17655|CAN2_HUMAN Calpain-2 catalytic subunit OS=Homo sapiens OX=9606 GN=CAPN2 PE=1 SV=6
BH3 motif: LQKGSLLGCSID found at position 231-243
Length of sequence: 700
>sp|Q96N67|DOCK7_HUMAN Dedicator of cytokinesis protein 7 OS=Homo sapiens OX=9606 GN=DOCK7 PE=1 SV=4
BH3 motif: LLKNLNIVGN found at position 32-42
Length of sequence: 2140
BH3 motif: LSDEDLYKFLAD found at position 479-491
Length of sequence: 2140
BH3 motif: PTREILEFPARD found at position 540-552
Length of sequence: 2140
BH3 motif: LRLDFLRIICSHE found at position 1116-1129
Length of sequence: 2140
BH3 motif: VLKVLLHSMACNQ found at position 1506-1519
Length of sequence: 2140
BH3 motif: LVFNLHMILSD found at position 1644-1655
Length of sequence: 2140
BH3 motif: ISHRLEGFYGE found at position 1872-1883
Length of sequence: 2140
BH3 motif: VAQVFLSEIPSD found at position 2039-2051
Length of sequence: 2140
>sp|Q99814|EPAS1_HUMAN Endothelial PAS domain-containing protein 1 OS=Homo sapiens OX=9606 GN=EPAS1 PE=1 SV=3
BH3 motif: LRTHKLLSSVCSE found at position 63-76
Length of sequence: 870
BH3 motif: PLLSCLIIMCE found at position 216-227
Length of sequence: 870
BH3 motif: MASRLLGPSFE found at position 821-832
Length of sequence: 870
>sp|P42575|CASP2_HUMAN Caspase-2 OS=Homo sapiens OX=9606 GN=CASP2 PE=1 SV=2
BH3 motif: LQHVLPPLSCD found at position 124-135
Length of sequence: 452
BH3 motif: YDLSLPFPVCE found at position 135-146
Length of sequence: 452
BH3 motif: MQEKLQNFAQ found at position 250-260
Length of sequence: 452
BH3 motif: WYIEALAQVFSE found at position 384-396
Length of sequence: 452
>sp|Q86XN8|MEX3D_HUMAN RNA-binding protein MEX3D OS=Homo sapiens OX=9606 GN=MEX3D PE=1 SV=3
BH3 motif: LSALGLGGAGD found at position 65-76
Length of sequence: 651
BH3 motif: AACAPLDSGASEN found at position 570-583
Length of sequence: 651
BH3 motif: VMAALVPCGHN found at position 607-618
Length of sequence: 651
>sp|P52333|JAK3_HUMAN Tyrosine-protein kinase JAK3 OS=Homo sapiens OX=9606 GN=JAK3 PE=1 SV=2
BH3 motif: PPQRLSFSFGD found at position 36-47
Length of sequence: 1124
BH3 motif: PVYHSLFALATE found at position 64-76
Length of sequence: 1124
BH3 motif: LDLPVLEHLFAQ found at position 128-140
Length of sequence: 1124
BH3 motif: LAVLDLARMARE found at position 164-176
Length of sequence: 1124
BH3 motif: VRRALRRVAACQ found at position 216-228
Length of sequence: 1124
BH3 motif: VAPPRLLEEVAEQ found at position 362-375
Length of sequence: 1124
BH3 motif: FDSFLLTVCVQ found at position 407-418
Length of sequence: 1124
BH3 motif: AVIRDLNSLISSD found at position 771-784
Length of sequence: 1124
BH3 motif: FEERHLKYISQ found at position 816-827
Length of sequence: 1124
BH3 motif: LDASRLLLYSSQ found at position 920-932
Length of sequence: 1124
BH3 motif: VVLYELFTYCD found at position 1014-1025
Length of sequence: 1124
BH3 motif: PSAEFLRMMGCE found at position 1029-1041
Length of sequence: 1124
>sp|P55211|CASP9_HUMAN Caspase-9 OS=Homo sapiens OX=9606 GN=CASP9 PE=1 SV=3
BH3 motif: MVLALLELAQQ found at position 211-222
Length of sequence: 416
BH3 motif: AISSLPTPSD found at position 330-340
Length of sequence: 416
BH3 motif: LQSLLLRVAN found at position 379-389
Length of sequence: 416
>sp|Q5S007|LRRK2_HUMAN Leucine-rich repeat serine/threonine-protein kinase 2 OS=Homo sapiens OX=9606 GN=LRRK2 PE=1 SV=2
BH3 motif: ILEDLLVFTYSE found at position 37-49
Length of sequence: 2527
BH3 motif: ALHVLFERVSEE found at position 182-194
Length of sequence: 2527
BH3 motif: CLHSLAIPCNN found at position 227-238
Length of sequence: 2527
BH3 motif: MYQNSLHEKIGDE found at position 378-391
Length of sequence: 2527
BH3 motif: LVLAALNRFIGN found at position 544-556
Length of sequence: 2527
BH3 motif: FPDALEMLSLE found at position 572-583
Length of sequence: 2527
BH3 motif: LKNVMLERACDQ found at position 707-719
Length of sequence: 2527
BH3 motif: IMVECLLLLGAD found at position 722-734
Length of sequence: 2527
BH3 motif: IISLLLRRLALD found at position 785-797
Length of sequence: 2527
BH3 motif: YRDAVLQRCSPN found at position 916-928
Length of sequence: 2527
BH3 motif: YNRMKLMIVGN found at position 1331-1342
Length of sequence: 2527
BH3 motif: VEPKWLCKIMAQ found at position 1597-1609
Length of sequence: 2527
BH3 motif: WFPGLLEIDICGE found at position 1790-1803
Length of sequence: 2527
BH3 motif: PDQPRLTIPISQ found at position 1842-1854
Length of sequence: 2527
BH3 motif: VSTPLMCLSE found at position 2295-2305
Length of sequence: 2527
>sp|Q7L3V2|BOP_HUMAN Protein Bop OS=Homo sapiens OX=9606 GN=RTL10 PE=1 SV=1
BH3 motif: LLDRFLAQLGD found at position 112-123
Length of sequence: 364
BH3 motif: VVTCPLPLASSQ found at position 190-202
Length of sequence: 364
BH3 motif: YLARFLEGLALD found at position 214-226
Length of sequence: 364
>sp|P55957|BID_HUMAN BH3-interacting domain death agonist OS=Homo sapiens OX=9606 GN=BID PE=1 SV=1
BH3 motif: LVFGFLQSCSDN found at position 19-31
Length of sequence: 195
BH3 motif: FRRELDALGHE found at position 32-43
Length of sequence: 195
BH3 motif: IARHLAQVGD found at position 85-95
Length of sequence: 195
BH3 motif: IPPGLVNGLALQ found at position 100-112
Length of sequence: 195
>sp|O75635|SPB7_HUMAN Serpin B7 OS=Homo sapiens OX=9606 GN=SERPINB7 PE=1 SV=1
BH3 motif: FAALALVRLGAQ found at position 35-47
Length of sequence: 380
BH3 motif: LQSQLKRVFSD found at position 75-86
Length of sequence: 380
>sp|P61160|ARP2_HUMAN Actin-related protein 2 OS=Homo sapiens OX=9606 GN=ACTR2 PE=1 SV=1
BH3 motif: AIQAVLTLYAQ found at position 138-149
Length of sequence: 394
BH3 motif: LTRRLDIAGRD found at position 177-188
Length of sequence: 394
BH3 motif: LIKLLLLRGYAFN found at position 192-205
Length of sequence: 394
BH3 motif: MIKEKLCYVGYN found at position 214-226
Length of sequence: 394
>sp|P12004|PCNA_HUMAN Proliferating cell nuclear antigen OS=Homo sapiens OX=9606 GN=PCNA PE=1 SV=1
BH3 motif: ALKDLINEACWD found at position 17-29
Length of sequence: 261
BH3 motif: MSKILKCAGNE found at position 74-85
Length of sequence: 261
BH3 motif: ICRDLSHIGD found at position 146-156
Length of sequence: 261
>sp|Q15637|SF01_HUMAN Splicing factor 1 OS=Homo sapiens OX=9606 GN=SF1 PE=1 SV=4
BH3 motif: MDKEYLSLMAE found at position 308-319
Length of sequence: 639
>sp|P09467|F16P1_HUMAN Fructose-1,6-bisphosphatase 1 OS=Homo sapiens OX=9606 GN=FBP1 PE=1 SV=5
BH3 motif: ATMLVLAMDCGVN found at position 170-183
Length of sequence: 338
>sp|O94817|ATG12_HUMAN Ubiquitin-like protein ATG12 OS=Homo sapiens OX=9606 GN=ATG12 PE=1 SV=1
BH3 motif: AGGEGLTDVSPE found at position 16-28
Length of sequence: 140
BH3 motif: IDILLKAVGD found at position 54-64
Length of sequence: 140
BH3 motif: FIKKFLKLVASEQ found at position 86-99
Length of sequence: 140
>sp|Q9HBF4|ZFYV1_HUMAN Zinc finger FYVE domain-containing protein 1 OS=Homo sapiens OX=9606 GN=ZFYVE1 PE=1 SV=1
BH3 motif: LHNDLFKFLGD found at position 271-282
Length of sequence: 777
BH3 motif: VIFKALKALSD found at position 394-405
Length of sequence: 777
>sp|Q9H1Y0|ATG5_HUMAN Autophagy protein 5 OS=Homo sapiens OX=9606 GN=ATG5 PE=1 SV=2
BH3 motif: FPEKDLLHCPSKD found at position 106-119
Length of sequence: 275
BH3 motif: AINRKLMEYPAEE found at position 166-179
Length of sequence: 275
BH3 motif: PFIQKLFRPVAAD found at position 196-209
Length of sequence: 275
BH3 motif: MLETPLQWLSE found at position 245-256
Length of sequence: 275
>sp|P10144|GRAB_HUMAN Granzyme B OS=Homo sapiens OX=9606 GN=GZMB PE=1 SV=2
BH3 motif: AVQPLRLPSN found at position 122-132
Length of sequence: 247
>sp|Q15382|RHEB_HUMAN GTP-binding protein Rheb OS=Homo sapiens OX=9606 GN=RHEB PE=1 SV=1
BH3 motif: YHLQLVDTAGQD found at position 53-65
Length of sequence: 184
>sp|P40337|VHL_HUMAN von Hippel-Lindau disease tumor suppressor OS=Homo sapiens OX=9606 GN=VHL PE=1 SV=2
BH3 motif: VNQTELFVPSLN found at position 129-141
Length of sequence: 213
>sp|P17980|PRS6A_HUMAN 26S proteasome regulatory subunit 6A OS=Homo sapiens OX=9606 GN=PSMC3 PE=1 SV=3
BH3 motif: VNKTLPYLVSN found at position 81-92
Length of sequence: 439
>sp|P49916|DNLI3_HUMAN DNA ligase 3 OS=Homo sapiens OX=9606 GN=LIG3 PE=1 SV=2
BH3 motif: LHVGLCSGPCE found at position 76-87
Length of sequence: 1009
BH3 motif: ADLVVLGAFYGQ found at position 689-701
Length of sequence: 1009
BH3 motif: PQLKELYQLSKE found at position 822-834
Length of sequence: 1009
>sp|P01111|RASN_HUMAN GTPase NRas OS=Homo sapiens OX=9606 GN=NRAS PE=1 SV=1
BH3 motif: CLLDILDTAGQE found at position 50-62
Length of sequence: 189
>sp|Q8N4C6|NIN_HUMAN Ninein OS=Homo sapiens OX=9606 GN=NIN PE=1 SV=4
BH3 motif: ALILILSRTLSNE found at position 69-82
Length of sequence: 2090
BH3 motif: WIEEKLQEVCED found at position 181-193
Length of sequence: 2090
BH3 motif: LNRKKLVSICEQ found at position 201-213
Length of sequence: 2090
BH3 motif: PYRQLKRHLSMQ found at position 259-271
Length of sequence: 2090
BH3 motif: LQRNLENVLAE found at position 503-514
Length of sequence: 2090
BH3 motif: VLRLPLKNSPSEE found at position 566-579
Length of sequence: 2090
BH3 motif: FEKDELTQECAE found at position 859-871
Length of sequence: 2090
BH3 motif: VMSSCLDEPATE found at position 1102-1114
Length of sequence: 2090
BH3 motif: LQEQLMMLCAD found at position 1202-1213
Length of sequence: 2090
BH3 motif: PKYKLLYEDVSRE found at position 1245-1258
Length of sequence: 2090
BH3 motif: CDCCLWEASLE found at position 1342-1353
Length of sequence: 2090
BH3 motif: AMMHDLQITCSE found at position 1492-1504
Length of sequence: 2090
BH3 motif: MVENLKKQISE found at position 1570-1581
Length of sequence: 2090
BH3 motif: LNQRLTEMLCQ found at position 1609-1620
Length of sequence: 2090
BH3 motif: LVSSLEAELSE found at position 1653-1664
Length of sequence: 2090
>sp|Q99638|RAD9A_HUMAN Cell cycle checkpoint control protein RAD9A OS=Homo sapiens OX=9606 GN=RAD9A PE=1 SV=1
BH3 motif: AVHSLSRIGDE found at position 15-26
Length of sequence: 391
>sp|O15304|SIVA_HUMAN Apoptosis regulatory protein Siva OS=Homo sapiens OX=9606 GN=SIVA1 PE=1 SV=2
BH3 motif: VAPLQLKVRVSQ found at position 10-22
Length of sequence: 175
BH3 motif: PDGRLIRSLGQ found at position 89-100
Length of sequence: 175
BH3 motif: CTLCGLVDCSD found at position 149-160
Length of sequence: 175
>sp|Q99933|BAG1_HUMAN BAG family molecular chaperone regulator 1 OS=Homo sapiens OX=9606 GN=BAG1 PE=1 SV=4
BH3 motif: METPLSALGIQ found at position 199-210
Length of sequence: 345
>sp|P07900|HS90A_HUMAN Heat shock protein HSP 90-alpha OS=Homo sapiens OX=9606 GN=HSP90AA1 PE=1 SV=5
BH3 motif: VDSEDLPLNISRE found at position 388-401
Length of sequence: 732
BH3 motif: YETALLSSGFSLE found at position 666-679
Length of sequence: 732
>sp|O75460|ERN1_HUMAN Serine/threonine-protein kinase/endoribonuclease IRE1 OS=Homo sapiens OX=9606 GN=ERN1 PE=1 SV=2
BH3 motif: ANILLGACSLD found at position 782-793
Length of sequence: 977
>sp|Q12982|BNIP2_HUMAN BCL2/adenovirus E1B 19 kDa protein-interacting protein 2 OS=Homo sapiens OX=9606 GN=BNIP2 PE=1 SV=1
BH3 motif: APDISLTLDPSD found at position 54-66
Length of sequence: 314
BH3 motif: IDLDGLDTPSEN found at position 79-91
Length of sequence: 314
BH3 motif: YVIGTLELLVAEN found at position 192-205
Length of sequence: 314
BH3 motif: YVFNLAELAE found at position 273-283
Length of sequence: 314
>sp|P01106|MYC_HUMAN Myc proto-oncogene protein OS=Homo sapiens OX=9606 GN=MYC PE=1 SV=1
BH3 motif: LYLQDLSAAASE found at position 175-187
Length of sequence: 439
>sp|P42574|CASP3_HUMAN Caspase-3 OS=Homo sapiens OX=9606 GN=CASP3 PE=1 SV=2
BH3 motif: LCAMLKQYAD found at position 218-228
Length of sequence: 277
>sp|Q12802|AKP13_HUMAN A-kinase anchor protein 13 OS=Homo sapiens OX=9606 GN=AKAP13 PE=1 SV=2
BH3 motif: AAQFLATSAGNQ found at position 98-110
Length of sequence: 2813
BH3 motif: PYTLLAAGIGE found at position 602-613
Length of sequence: 2813
BH3 motif: MSPSDLALLGLE found at position 614-626
Length of sequence: 2813
BH3 motif: MGNTSLTGLGGE found at position 859-871
Length of sequence: 2813
BH3 motif: AHPVLLQPVAKE found at position 1182-1194
Length of sequence: 2813
BH3 motif: CENFLDVGLGRE found at position 1413-1425
Length of sequence: 2813
BH3 motif: ANAEELRHPFSGE found at position 1624-1637
Length of sequence: 2813
BH3 motif: IGDVLVNQFSGE found at position 2076-2088
Length of sequence: 2813
>sp|P46937|YAP1_HUMAN Transcriptional coactivator YAP1 OS=Homo sapiens OX=9606 GN=YAP1 PE=1 SV=2
BH3 motif: WLDPRLDPRFAMN found at position 257-270
Length of sequence: 504
BH3 motif: FPDYLEAIPGTN found at position 440-452
Length of sequence: 504
BH3 motif: LMPSLQEALSSD found at position 469-481
Length of sequence: 504
>sp|P0DMV9|HS71B_HUMAN Heat shock 70 kDa protein 1B OS=Homo sapiens OX=9606 GN=HSPA1B PE=1 SV=1
BH3 motif: AVRRLRTACE found at position 258-268
Length of sequence: 641
BH3 motif: AKNALESYAFN found at position 537-548
Length of sequence: 641
BH3 motif: VEDEGLKGKISE found at position 552-564
Length of sequence: 641
>sp|Q01094|E2F1_HUMAN Transcription factor E2F1 OS=Homo sapiens OX=9606 GN=E2F1 PE=1 SV=1
BH3 motif: ICTTQLRLLSED found at position 225-237
Length of sequence: 437
BH3 motif: VTCQDLRSIAD found at position 245-256
Length of sequence: 437
BH3 motif: PPSSLTTDPSQ found at position 337-348
Length of sequence: 437
BH3 motif: VDEDRLSPLVAAD found at position 368-381
Length of sequence: 437
BH3 motif: PPHEALDYHFGLE found at position 403-416
Length of sequence: 437
>sp|P62136|PP1A_HUMAN Serine/threonine-protein phosphatase PP1-alpha catalytic subunit OS=Homo sapiens OX=9606 GN=PPP1CA PE=1 SV=1
BH3 motif: LEAPLKICGD found at position 54-64
Length of sequence: 330
>sp|Q99640|PMYT1_HUMAN Membrane-associated tyrosine- and threonine-specific cdc2-inhibitory kinase OS=Homo sapiens OX=9606 GN=PKMYT1 PE=1 SV=1
BH3 motif: ASETLQSPGYD found at position 87-98
Length of sequence: 499
BH3 motif: YLQTELCGPSLQ found at position 183-195
Length of sequence: 499
BH3 motif: LGLTILEVACN found at position 291-302
Length of sequence: 499
BH3 motif: AWGVLWCMAAE found at position 363-374
Length of sequence: 499
BH3 motif: PCSLLLDSSLSSN found at position 417-430
Length of sequence: 499
BH3 motif: WDDDSLGPSLSPE found at position 430-443
Length of sequence: 499
>sp|P01116|RASK_HUMAN GTPase KRas OS=Homo sapiens OX=9606 GN=KRAS PE=1 SV=1
BH3 motif: CLLDILDTAGQE found at position 50-62
Length of sequence: 189
BH3 motif: IRQYRLKKISKE found at position 162-174
Length of sequence: 189
>sp|Q9UQ35|SRRM2_HUMAN Serine/arginine repetitive matrix protein 2 OS=Homo sapiens OX=9606 GN=SRRM2 PE=1 SV=2
BH3 motif: ASPMLKSGMSPE found at position 1122-1134
Length of sequence: 2752
BH3 motif: PAGQILSHLSSE found at position 1247-1259
Length of sequence: 2752
BH3 motif: PFLNQLETDPSLD found at position 1357-1370
Length of sequence: 2752
BH3 motif: MSAAGLAARMSQ found at position 2198-2210
Length of sequence: 2752
BH3 motif: VPLMSLRTAPAAN found at position 2214-2227
Length of sequence: 2752
BH3 motif: APSQSLLPPAQD found at position 2433-2445
Length of sequence: 2752
>sp|O43617|TPPC3_HUMAN Trafficking protein particle complex subunit 3 OS=Homo sapiens OX=9606 GN=TRAPPC3 PE=1 SV=1
BH3 motif: LTYGALVTQLCKD found at position 20-33
Length of sequence: 180
BH3 motif: VNKQLDKMGFN found at position 39-50
Length of sequence: 180
>sp|P24928|RPB1_HUMAN DNA-directed RNA polymerase II subunit RPB1 OS=Homo sapiens OX=9606 GN=POLR2A PE=1 SV=2
BH3 motif: IRRSGLELYAE found at position 190-201
Length of sequence: 1970
BH3 motif: AHNNELEPTPGN found at position 719-731
Length of sequence: 1970
BH3 motif: LAAQSLGEPATQ found at position 1089-1101
Length of sequence: 1970
BH3 motif: ALERELYHVISFD found at position 1376-1389
Length of sequence: 1970
BH3 motif: VNYRHLALLCD found at position 1392-1403
Length of sequence: 1970
>sp|O95084|PRS23_HUMAN Serine protease 23 OS=Homo sapiens OX=9606 GN=PRSS23 PE=1 SV=1
BH3 motif: FLLFFLLCAVGQ found at position 8-20
Length of sequence: 383
>sp|P22736|NR4A1_HUMAN Nuclear receptor subfamily 4 group A member 1 OS=Homo sapiens OX=9606 GN=NR4A1 PE=1 SV=1
BH3 motif: LAQSPLKLFPSQ found at position 201-213
Length of sequence: 598
BH3 motif: FQELVLPHFGKE found at position 386-398
Length of sequence: 598
>sp|P67775|PP2AA_HUMAN Serine/threonine-protein phosphatase 2A catalytic subunit alpha isoform OS=Homo sapiens OX=9606 GN=PPP2CA PE=1 SV=1
BH3 motif: FYDECLRKYGN found at position 128-139
Length of sequence: 309
>sp|P25101|EDNRA_HUMAN Endothelin-1 receptor OS=Homo sapiens OX=9606 GN=EDNRA PE=1 SV=1
BH3 motif: ITVLNLCALSVD found at position 170-182
Length of sequence: 427
BH3 motif: LSFLLLMDYIGIN found at position 343-356
Length of sequence: 427
BH3 motif: CFQSCLCCCCYQ found at position 378-390
Length of sequence: 427
>sp|P31749|AKT1_HUMAN RAC-alpha serine/threonine-protein kinase OS=Homo sapiens OX=9606 GN=AKT1 PE=1 SV=2
BH3 motif: ANGGELFFHLSRE found at position 229-242
Length of sequence: 480
>sp|Q15751|HERC1_HUMAN Probable E3 ubiquitin-protein ligase HERC1 OS=Homo sapiens OX=9606 GN=HERC1 PE=1 SV=2
BH3 motif: IPPMGLDCLSQ found at position 213-224
Length of sequence: 4861
BH3 motif: LASELLLGLAAQ found at position 245-257
Length of sequence: 4861
BH3 motif: ILQPKLAPSFSD found at position 392-404
Length of sequence: 4861
BH3 motif: LRSFLERYCD found at position 760-770
Length of sequence: 4861
BH3 motif: FLKLCLKLLSN found at position 789-800
Length of sequence: 4861
BH3 motif: CLNRLLPAAD found at position 1093-1103
Length of sequence: 4861
BH3 motif: PAGLPLPQPAQ found at position 1122-1133
Length of sequence: 4861
BH3 motif: CMSCLLEVALSGN found at position 1191-1204
Length of sequence: 4861
BH3 motif: AVYVDLALGCSKE found at position 1218-1231
Length of sequence: 4861
BH3 motif: LKHTNLLSQACGE found at position 1271-1284
Length of sequence: 4861
BH3 motif: PMHSQLESLSD found at position 1546-1557
Length of sequence: 4861
BH3 motif: AISTGLLNVLSQ found at position 1772-1784
Length of sequence: 4861
BH3 motif: VVQSLLDLLCSQ found at position 1836-1848
Length of sequence: 4861
BH3 motif: WTEVLLNIASQ found at position 1928-1939
Length of sequence: 4861
BH3 motif: IVERLFSLLSD found at position 1979-1990
Length of sequence: 4861
BH3 motif: LSELQLRTLCIE found at position 2290-2302
Length of sequence: 4861
BH3 motif: PPISSLPTSPSDE found at position 2701-2714
Length of sequence: 4861
BH3 motif: PSAAKLLVQLCTQ found at position 3277-3290
Length of sequence: 4861
BH3 motif: FLPSFLRGIAEE found at position 3311-3323
Length of sequence: 4861
BH3 motif: VVTQALVALLAD found at position 3332-3344
Length of sequence: 4861
BH3 motif: LAACCLSSRLSSQ found at position 3369-3382
Length of sequence: 4861
BH3 motif: AEESLGSPSD found at position 3476-3486
Length of sequence: 4861
BH3 motif: PTGHILMTCAKE found at position 3635-3647
Length of sequence: 4861
BH3 motif: LPMMLQEQYAYE found at position 3856-3868
Length of sequence: 4861
BH3 motif: AVGLHLDQLLCN found at position 3890-3902
Length of sequence: 4861
BH3 motif: FVVTQLVTSCGSD found at position 4078-4091
Length of sequence: 4861
BH3 motif: AEHTLALASN found at position 4299-4309
Length of sequence: 4861
BH3 motif: ARLRLLYHFSD found at position 4398-4409
Length of sequence: 4861
BH3 motif: YSSWRLLNLSPN found at position 4411-4423
Length of sequence: 4861
BH3 motif: WFWHTLEEFSNE found at position 4755-4767
Length of sequence: 4861
BH3 motif: FFQLRLPPYSSQ found at position 4811-4823
Length of sequence: 4861
>sp|Q13422|IKZF1_HUMAN DNA-binding protein Ikaros OS=Homo sapiens OX=9606 GN=IKZF1 PE=1 SV=1
BH3 motif: MAEDLCKIGSE found at position 248-259
Length of sequence: 519
BH3 motif: PMYQLHKPLAE found at position 345-356
Length of sequence: 519
BH3 motif: AYDLLRAASEN found at position 433-444
Length of sequence: 519
>sp|P48454|PP2BC_HUMAN Serine/threonine-protein phosphatase 2B catalytic subunit gamma isoform OS=Homo sapiens OX=9606 GN=PPP3CC PE=1 SV=3
BH3 motif: PVCDLLWSDPSED found at position 221-234
Length of sequence: 512
BH3 motif: VFTWSLPFVGE found at position 344-355
Length of sequence: 512
BH3 motif: MLVNVLNICSDD found at position 359-371
Length of sequence: 512
>sp|P27348|1433T_HUMAN 14-3-3 protein theta OS=Homo sapiens OX=9606 GN=YWHAQ PE=1 SV=1
BH3 motif: YFRYLAEVACGD found at position 124-136
Length of sequence: 245
>sp|Q9Y4H2|IRS2_HUMAN Insulin receptor substrate 2 OS=Homo sapiens OX=9606 GN=IRS2 PE=1 SV=2
BH3 motif: WYRALTDLVSE found at position 134-145
Length of sequence: 1338
BH3 motif: PLPHPLHHGPGQ found at position 467-479
Length of sequence: 1338
BH3 motif: PNGDYLNVSPSD found at position 761-773
Length of sequence: 1338
BH3 motif: PVGSLDGLLSPE found at position 997-1009
Length of sequence: 1338
BH3 motif: FQNGLNYIAID found at position 1246-1257
Length of sequence: 1338
BH3 motif: PPPPPLPQPGD found at position 1269-1280
Length of sequence: 1338
>sp|P50454|SERPH_HUMAN Serpin H1 OS=Homo sapiens OX=9606 GN=SERPINH1 PE=1 SV=2
BH3 motif: AFCLLEAALAAE found at position 8-20
Length of sequence: 418
BH3 motif: LAFSLYQAMAKD found at position 49-61
Length of sequence: 418
BH3 motif: AGLGELLRSLSN found at position 108-120
Length of sequence: 418
>sp|O95140|MFN2_HUMAN Mitofusin-2 OS=Homo sapiens OX=9606 GN=MFN2 PE=1 SV=3
BH3 motif: LIMDSLHMAARE found at position 373-385
Length of sequence: 757
BH3 motif: FIDKQLELLAQD found at position 402-414
Length of sequence: 757
BH3 motif: IEEGLGRNMSD found at position 469-480
Length of sequence: 757
>sp|Q9Y6K9|NEMO_HUMAN NF-kappa-B essential modulator OS=Homo sapiens OX=9606 GN=IKBKG PE=1 SV=2
BH3 motif: CEELLHFQASQ found at position 75-86
Length of sequence: 419
BH3 motif: YLSSPLALPSQ found at position 373-384
Length of sequence: 419
>sp|Q9H6X2|ANTR1_HUMAN Anthrax toxin receptor 1 OS=Homo sapiens OX=9606 GN=ANTXR1 PE=1 SV=2
BH3 motif: LSLATLVLICAGQ found at position 15-28
Length of sequence: 564
BH3 motif: LHEDLFFYSE found at position 152-162
Length of sequence: 564
BH3 motif: FNETQLARIAD found at position 182-193
Length of sequence: 564
>sp|Q08752|PPID_HUMAN Peptidyl-prolyl cis-trans isomerase D OS=Homo sapiens OX=9606 GN=PPID PE=1 SV=3
BH3 motif: VGRIVLELFAD found at position 28-39
Length of sequence: 370
BH3 motif: LITEDLKNIGN found at position 220-231
Length of sequence: 370
BH3 motif: CLEALELDPSN found at position 295-306
Length of sequence: 370
>sp|P07384|CAN1_HUMAN Calpain-1 catalytic subunit OS=Homo sapiens OX=9606 GN=CAPN1 PE=1 SV=1
BH3 motif: IFHFQLWQFGE found at position 147-158
Length of sequence: 714
BH3 motif: LERGSLLGCSID found at position 241-253
Length of sequence: 714
>sp|Q07869|PPARA_HUMAN Peroxisome proliferator-activated receptor alpha OS=Homo sapiens OX=9606 GN=PPARA PE=1 SV=2
BH3 motif: LEAGDLESPLSEE found at position 13-26
Length of sequence: 468
BH3 motif: FHKCLSVGMSHN found at position 157-169
Length of sequence: 468
BH3 motif: ARVILSGKASNN found at position 224-236
Length of sequence: 468
BH3 motif: FLKSLRKPFCD found at position 342-353
Length of sequence: 468
BH3 motif: FLFPKLLQKMAD found at position 420-432
Length of sequence: 468
>sp|Q16548|B2LA1_HUMAN Bcl-2-related protein A1 OS=Homo sapiens OX=9606 GN=BCL2A1 PE=1 SV=1
BH3 motif: LIKKLLRQQIAPD found at position 98-111
Length of sequence: 175
>sp|P34932|HSP74_HUMAN Heat shock 70 kDa protein 4 OS=Homo sapiens OX=9606 GN=HSPA4 PE=1 SV=4
BH3 motif: FDEVLVNHFCEE found at position 235-247
Length of sequence: 840
>sp|Q8N6L0|KASH5_HUMAN Protein KASH5 OS=Homo sapiens OX=9606 GN=CCDC155 PE=1 SV=2
BH3 motif: PEEARLGMPVSLE found at position 20-33
Length of sequence: 562
BH3 motif: PQDARLQTLAN found at position 68-79
Length of sequence: 562
BH3 motif: LEISRLEEQLSQ found at position 334-346
Length of sequence: 562
BH3 motif: WTELLPPSLGLE found at position 364-376
Length of sequence: 562
>sp|Q86XA0|MET23_HUMAN Methyltransferase-like protein 23 OS=Homo sapiens OX=9606 GN=METTL23 PE=1 SV=3
BH3 motif: LPGILAAKCGAE found at position 34-46
Length of sequence: 190
>sp|P49286|MTR1B_HUMAN Melatonin receptor type 1B OS=Homo sapiens OX=9606 GN=MTNR1B PE=1 SV=1
BH3 motif: LRNRKLRNAGN found at position 65-76
Length of sequence: 362
BH3 motif: PESRLCLKPSD found at position 235-246
Length of sequence: 362
>sp|P63098|CANB1_HUMAN Calcineurin subunit B type 1 OS=Homo sapiens OX=9606 GN=PPP3R1 PE=1 SV=2
BH3 motif: LFQVLKMMVGNN found at position 111-123
Length of sequence: 170
>sp|P55072|TERA_HUMAN Transitional endoplasmic reticulum ATPase OS=Homo sapiens OX=9606 GN=VCP PE=1 SV=4
BH3 motif: VVRNNLRVRLGD found at position 86-98
Length of sequence: 806
BH3 motif: ADDVDLEQVANE found at position 390-402
Length of sequence: 806
BH3 motif: VGADLAALCSE found at position 406-417
Length of sequence: 806
BH3 motif: CGKTLLAKAIANE found at position 521-534
Length of sequence: 806
BH3 motif: FSGADLTEICQ found at position 681-692
Length of sequence: 806
>sp|O96008|TOM40_HUMAN Mitochondrial import receptor subunit TOM40 homolog OS=Homo sapiens OX=9606 GN=TOMM40 PE=1 SV=1
BH3 motif: LGPGLRSKMAIQ found at position 167-179
Length of sequence: 361
>sp|O95271|TNKS1_HUMAN Tankyrase-1 OS=Homo sapiens OX=9606 GN=TNKS PE=1 SV=2
BH3 motif: ALRELLEACRN found at position 181-192
Length of sequence: 1327
BH3 motif: VVEHLLQMGAN found at position 230-241
Length of sequence: 1327
BH3 motif: VTELLLKHGACVN found at position 416-429
Length of sequence: 1327
BH3 motif: WQFTPLHEAASKN found at position 433-446
Length of sequence: 1327
BH3 motif: FKGHSLLQAARE found at position 487-499
Length of sequence: 1327
BH3 motif: FMTPLHVAAE found at position 557-567
Length of sequence: 1327
BH3 motif: AKMNALDTLGQ found at position 581-592
Length of sequence: 1327
BH3 motif: LQTCRLLLSYGSD found at position 603-616
Length of sequence: 1327
BH3 motif: WAFTPLHEAAQ found at position 901-912
Length of sequence: 1327
BH3 motif: ISQFLKSLGLE found at position 1030-1041
Length of sequence: 1327
BH3 motif: ITLDVLADMGHE found at position 1051-1063
Length of sequence: 1327
>sp|O00429|DNM1L_HUMAN Dynamin-1-like protein OS=Homo sapiens OX=9606 GN=DNM1L PE=1 SV=2
BH3 motif: PLILQLVHVSQE found at position 61-73
Length of sequence: 736
BH3 motif: PEPIHLKIFSPN found at position 126-138
Length of sequence: 736
BH3 motif: IRELILRFISN found at position 165-176
Length of sequence: 736
BH3 motif: PNSIILAVTAAN found at position 176-188
Length of sequence: 736
BH3 motif: ITKLDLMDAGTD found at position 213-225
Length of sequence: 736
BH3 motif: AQYQSLLNSYGE found at position 312-324
Length of sequence: 736
BH3 motif: ATLLQLITKFATE found at position 330-343
Length of sequence: 736
BH3 motif: LARELPSAVSRD found at position 519-531
Length of sequence: 736
BH3 motif: VPSALAPASQE found at position 535-546
Length of sequence: 736
BH3 motif: MLKALQGASQ found at position 715-725
Length of sequence: 736
>sp|Q13625|ASPP2_HUMAN Apoptosis-stimulating of p53 protein 2 OS=Homo sapiens OX=9606 GN=TP53BP2 PE=1 SV=2
BH3 motif: MMPMFLTVYLSNN found at position 0-13
Length of sequence: 1128
BH3 motif: MFDVLQRFGSQ found at position 61-72
Length of sequence: 1128
BH3 motif: LTLAELQEMASRQ found at position 125-138
Length of sequence: 1128
BH3 motif: LPDGSLVIQASE found at position 370-382
Length of sequence: 1128
BH3 motif: PKQINLPYFGQ found at position 505-516
Length of sequence: 1128
BH3 motif: LSPTKLLPFLSN found at position 696-708
Length of sequence: 1128
BH3 motif: ADLEALRKKLSN found at position 715-727
Length of sequence: 1128
BH3 motif: IVKFLVQFGVN found at position 973-984
Length of sequence: 1128
>sp|Q13794|APR_HUMAN Phorbol-12-myristate-13-acetate-induced protein 1 OS=Homo sapiens OX=9606 GN=PMAIP1 PE=1 SV=1
BH3 motif: APAELEVECATQ found at position 16-28
Length of sequence: 54
>sp|Q96LC9|BMF_HUMAN Bcl-2-modifying factor OS=Homo sapiens OX=9606 GN=BMF PE=1 SV=1
BH3 motif: IARKLQCIADQ found at position 132-143
Length of sequence: 184
BH3 motif: ILLFLHNLALN found at position 162-173
Length of sequence: 184
>sp|Q93008|USP9X_HUMAN Probable ubiquitin carboxyl-terminal hydrolase FAF-X OS=Homo sapiens OX=9606 GN=USP9X PE=1 SV=3
BH3 motif: FPLLELLAMALN found at position 167-179
Length of sequence: 2570
BH3 motif: IIAALIKPFGQ found at position 250-261
Length of sequence: 2570
BH3 motif: LTLQDLDNIWAAQ found at position 425-438
Length of sequence: 2570
BH3 motif: VHDLLAKLAWD found at position 448-459
Length of sequence: 2570
BH3 motif: AHIKILDYSCSQD found at position 530-543
Length of sequence: 2570
BH3 motif: LKDGQLWLCAPQ found at position 664-676
Length of sequence: 2570
BH3 motif: YMMDDLELIGLD found at position 760-772
Length of sequence: 2570
BH3 motif: FVGGELIDPADD found at position 934-946
Length of sequence: 2570
BH3 motif: LITAKLTQISSN found at position 959-971
Length of sequence: 2570
BH3 motif: YISFLWQVAD found at position 1016-1026
Length of sequence: 2570
BH3 motif: VSVRLAQQISDE found at position 1216-1228
Length of sequence: 2570
BH3 motif: LIPTALDALSKE found at position 1297-1309
Length of sequence: 2570
BH3 motif: LLRHLLNYAYN found at position 1377-1388
Length of sequence: 2570
BH3 motif: MLSKVLGGSFADQ found at position 1708-1721
Length of sequence: 2570
BH3 motif: LLIKKLPPVLAIQ found at position 1783-1796
Length of sequence: 2570
BH3 motif: CNGVYLNPPPGQD found at position 2018-2031
Length of sequence: 2570
BH3 motif: FAHNVLFNVSN found at position 2087-2098
Length of sequence: 2570
BH3 motif: FSEYLLECPSAE found at position 2099-2111
Length of sequence: 2570
BH3 motif: AVLNLLRREVSE found at position 2158-2170
Length of sequence: 2570
BH3 motif: AELGKLYSVVSQ found at position 2222-2234
Length of sequence: 2570
BH3 motif: ARMTLAKACE found at position 2462-2472
Length of sequence: 2570
>sp|Q99728|BARD1_HUMAN BRCA1-associated RING domain protein 1 OS=Homo sapiens OX=9606 GN=BARD1 PE=1 SV=2
BH3 motif: PRKSLFNDAGN found at position 127-138
Length of sequence: 777
BH3 motif: AGWTPLHEACN found at position 459-470
Length of sequence: 777
BH3 motif: IVKLLLSYGASRN found at position 508-521
Length of sequence: 777
BH3 motif: WVKACLRRKVCEQ found at position 634-647
Length of sequence: 777
>sp|Q5TC12|ATPF1_HUMAN ATP synthase mitochondrial F1 complex assembly factor 1 OS=Homo sapiens OX=9606 GN=ATPAF1 PE=1 SV=1
BH3 motif: ALGLGLVSPAQ found at position 32-43
Length of sequence: 328
>sp|Q13501|SQSTM_HUMAN Sequestosome-1 OS=Homo sapiens OX=9606 GN=SQSTM1 PE=1 SV=1
BH3 motif: CPDYDLCSVCE found at position 144-155
Length of sequence: 440
BH3 motif: PSVNFLKNVGE found at position 231-242
Length of sequence: 440
BH3 motif: VAAALSPLGIE found at position 243-254
Length of sequence: 440
BH3 motif: ADPRLIESLSQ found at position 389-400
Length of sequence: 440
>sp|Q9NS69|TOM22_HUMAN Mitochondrial import receptor subunit TOM22 homolog OS=Homo sapiens OX=9606 GN=TOMM22 PE=1 SV=3
BH3 motif: ATFDLSLFVAQ found at position 64-75
Length of sequence: 142
>sp|Q3B7T1|EDRF1_HUMAN Erythroid differentiation-related factor 1 OS=Homo sapiens OX=9606 GN=EDRF1 PE=1 SV=1
BH3 motif: AARGGLSLLSQ found at position 16-27
Length of sequence: 1238
BH3 motif: IDYWLDNLICN found at position 350-361
Length of sequence: 1238
BH3 motif: VKLYDLTTLCEE found at position 431-443
Length of sequence: 1238
BH3 motif: MPVAILLYKVACN found at position 453-466
Length of sequence: 1238
BH3 motif: MLSEVLLFLSQ found at position 732-743
Length of sequence: 1238
BH3 motif: YVQVLKRMGN found at position 832-842
Length of sequence: 1238
BH3 motif: CNTGRLMRICAQ found at position 903-915
Length of sequence: 1238
BH3 motif: AGDELKREFSPE found at position 919-931
Length of sequence: 1238
BH3 motif: MYHSCLRNQVGDE found at position 1032-1045
Length of sequence: 1238
BH3 motif: LFQLLKDAPCE found at position 1064-1075
Length of sequence: 1238
BH3 motif: LIQKELIEEFGQ found at position 1119-1131
Length of sequence: 1238
>sp|A6H8Y1|BDP1_HUMAN Transcription factor TFIIIB component B'' homolog OS=Homo sapiens OX=9606 GN=BDP1 PE=1 SV=3
BH3 motif: FFAHLLQKVLAEE found at position 365-378
Length of sequence: 2624
BH3 motif: METGLKAMGRE found at position 897-908
Length of sequence: 2624
BH3 motif: PEDHLLQKGASN found at position 1713-1725
Length of sequence: 2624
BH3 motif: AAITLLTMGD found at position 1984-1994
Length of sequence: 2624
BH3 motif: PKPNLEKTLGTN found at position 2102-2114
Length of sequence: 2624
BH3 motif: PCTLGLDRGLGEN found at position 2213-2226
Length of sequence: 2624
BH3 motif: AFILTLVEIPAN found at position 2284-2296
Length of sequence: 2624
BH3 motif: PLGFLSLICSKN found at position 2503-2515
Length of sequence: 2624
>sp|Q53RT3|APRV1_HUMAN Retroviral-like aspartic protease 1 OS=Homo sapiens OX=9606 GN=ASPRV1 PE=1 SV=1
BH3 motif: PAPSCLPKAGQ found at position 34-45
Length of sequence: 343
BH3 motif: CGFLFLAWVAAE found at position 65-77
Length of sequence: 343
BH3 motif: LKAQFLVANASAE found at position 267-280
Length of sequence: 343
>sp|Q15653|IKBB_HUMAN NF-kappa-B inhibitor beta OS=Homo sapiens OX=9606 GN=NFKBIB PE=1 SV=2
BH3 motif: AGVACLGKAAD found at position 1-12
Length of sequence: 356
BH3 motif: WCDSGLGSLGPD found at position 15-27
Length of sequence: 356
BH3 motif: FLDFLLGFSAGTE found at position 72-85
Length of sequence: 356
BH3 motif: VEMVRLLRDAGAD found at position 219-232
Length of sequence: 356
BH3 motif: ADVLELLLRAGAN found at position 253-266
Length of sequence: 356
>sp|Q9HB09|B2L12_HUMAN Bcl-2-like protein 12 OS=Homo sapiens OX=9606 GN=BCL2L12 PE=1 SV=1
BH3 motif: LVQEQLKSPPSPE found at position 184-197
Length of sequence: 334
BH3 motif: ALRSKLVRLSSD found at position 232-244
Length of sequence: 334
BH3 motif: LGGTLAGLSVE found at position 292-303
Length of sequence: 334
>sp|P13667|PDIA4_HUMAN Protein disulfide-isomerase A4 OS=Homo sapiens OX=9606 GN=PDIA4 PE=1 SV=2
BH3 motif: LGLVQLLAVAGAE found at position 12-25
Length of sequence: 645
>sp|P62195|PRS8_HUMAN 26S proteasome regulatory subunit 8 OS=Homo sapiens OX=9606 GN=PSMC5 PE=1 SV=1
BH3 motif: MVRELFVMARE found at position 229-240
Length of sequence: 406
>sp|P62993|GRB2_HUMAN Growth factor receptor-bound protein 2 OS=Homo sapiens OX=9606 GN=GRB2 PE=1 SV=1
BH3 motif: PGDFSLSVKFGND found at position 91-104
Length of sequence: 217
>sp|P52565|GDIR1_HUMAN Rho GDP-dissociation inhibitor 1 OS=Homo sapiens OX=9606 GN=ARHGDIA PE=1 SV=3
BH3 motif: PTAEQLAQIAAEN found at position 5-18
Length of sequence: 204
>sp|P50452|SPB8_HUMAN Serpin B8 OS=Homo sapiens OX=9606 GN=SERPINB8 PE=1 SV=2
BH3 motif: FAISLFKILGEE found at position 10-22
Length of sequence: 374
>sp|P49768|PSN1_HUMAN Presenilin-1 OS=Homo sapiens OX=9606 GN=PSEN1 PE=1 SV=1
BH3 motif: ITFGLVFYFATD found at position 438-450
Length of sequence: 467
>sp|P13010|XRCC5_HUMAN X-ray repair cross-complementing protein 5 OS=Homo sapiens OX=9606 GN=XRCC5 PE=1 SV=3
BH3 motif: LQFFLPFSLGKE found at position 160-172
Length of sequence: 732
BH3 motif: MGNQVLKVFAARD found at position 356-369
Length of sequence: 732
BH3 motif: IWNMLNPPAE found at position 511-521
Length of sequence: 732
>sp|P27797|CALR_HUMAN Calreticulin OS=Homo sapiens OX=9606 GN=CALR PE=1 SV=1
BH3 motif: LLLGLLGLAVAE found at position 6-18
Length of sequence: 417
>sp|Q6I9Y2|THOC7_HUMAN THO complex subunit 7 homolog OS=Homo sapiens OX=9606 GN=THOC7 PE=1 SV=3
BH3 motif: YQRMLSTLSQ found at position 49-59
Length of sequence: 204
>sp|P51659|DHB4_HUMAN Peroxisomal multifunctional enzyme type 2 OS=Homo sapiens OX=9606 GN=HSD17B4 PE=1 SV=3
BH3 motif: AAKLGLLGLAN found at position 165-176
Length of sequence: 736
BH3 motif: YVAPLVLWLCHE found at position 216-228
Length of sequence: 736
BH3 motif: LNQAALYRLSGD found at position 498-510
Length of sequence: 736
BH3 motif: ARRVLQQFADN found at position 540-551
Length of sequence: 736
BH3 motif: IGRRLKDIGPE found at position 630-641
Length of sequence: 736
>sp|P51572|BAP31_HUMAN B-cell receptor-associated protein 31 OS=Homo sapiens OX=9606 GN=BCAP31 PE=1 SV=3
BH3 motif: LVELLVSYGN found at position 39-49
Length of sequence: 246
BH3 motif: FLLRRLVTLISQQ found at position 113-126
Length of sequence: 246
>sp|A8MW95|BECN2_HUMAN Beclin-2 OS=Homo sapiens OX=9606 GN=BECN2 PE=1 SV=2
BH3 motif: AALLLLTLAN found at position 291-301
Length of sequence: 431
BH3 motif: FQRYRLIPCGN found at position 306-317
Length of sequence: 431
>sp|Q93084|AT2A3_HUMAN Sarcoplasmic/endoplasmic reticulum calcium ATPase 3 OS=Homo sapiens OX=9606 GN=ATP2A3 PE=1 SV=2
BH3 motif: MEAAHLLPAAD found at position 0-11
Length of sequence: 1043
BH3 motif: PLVIMLILVAN found at position 90-101
Length of sequence: 1043
BH3 motif: PLQRKLDEFGRQ found at position 247-259
Length of sequence: 1043
BH3 motif: AICRRLGIFGD found at position 633-644
Length of sequence: 1043
BH3 motif: MCNALNSVSEN found at position 908-919
Length of sequence: 1043
BH3 motif: LLDEALKYLSRN found at position 978-990
Length of sequence: 1043
BH3 motif: CLYPGLLRTVSQ found at position 994-1006
Length of sequence: 1043
>sp|P10415|BCL2_HUMAN Apoptosis regulator Bcl-2 OS=Homo sapiens OX=9606 GN=BCL2 PE=1 SV=2
BH3 motif: VVHLTLRQAGDD found at position 91-103
Length of sequence: 239
>sp|Q15257|PTPA_HUMAN Serine/threonine-protein phosphatase 2A activator OS=Homo sapiens OX=9606 GN=PTPA PE=1 SV=3
BH3 motif: VAVYLKESVGN found at position 169-180
Length of sequence: 358
>sp|P63279|UBC9_HUMAN SUMO-conjugating enzyme UBC9 OS=Homo sapiens OX=9606 GN=UBE2I PE=1 SV=1
BH3 motif: MSGIALSRLAQE found at position 0-12
Length of sequence: 158
>sp|Q14790|CASP8_HUMAN Caspase-8 OS=Homo sapiens OX=9606 GN=CASP8 PE=1 SV=1
BH3 motif: FSRNLYDIGEQ found at position 2-13
Length of sequence: 479
BH3 motif: AYRVMLYQISEE found at position 99-111
Length of sequence: 479
BH3 motif: LRKKLVFPSD found at position 469-479
Length of sequence: 479
>sp|P25440|BRD2_HUMAN Bromodomain-containing protein 2 OS=Homo sapiens OX=9606 GN=BRD2 PE=1 SV=2
BH3 motif: ASVPALQLTPAN found at position 48-60
Length of sequence: 801
BH3 motif: AVHEQLAALSQ found at position 528-539
Length of sequence: 801
BH3 motif: LEKRLQDVSGQ found at position 735-746
Length of sequence: 801
>sp|Q14145|KEAP1_HUMAN Kelch-like ECH-associated protein 1 OS=Homo sapiens OX=9606 GN=KEAP1 PE=1 SV=2
BH3 motif: MNELRLSQQLCD found at position 66-78
Length of sequence: 624
BH3 motif: LSHCQLVTLISRD found at position 222-235
Length of sequence: 624
>sp|P46695|IEX1_HUMAN Radiation-inducible immediate-early gene IEX-1 OS=Homo sapiens OX=9606 GN=IER3 PE=1 SV=4
BH3 motif: LLFLLLTIVFCQ found at position 85-97
Length of sequence: 156
BH3 motif: LEPFNLTSEPSD found at position 128-140
Length of sequence: 156
>sp|Q08209|PP2BA_HUMAN Serine/threonine-protein phosphatase 2B catalytic subunit alpha isoform OS=Homo sapiens OX=9606 GN=PPP3CA PE=1 SV=1
BH3 motif: LWSDPLEDFGNE found at position 230-242
Length of sequence: 521
BH3 motif: VFTWSLPFVGE found at position 348-359
Length of sequence: 521
BH3 motif: MLVNVLNICSDD found at position 363-375
Length of sequence: 521
>sp|P17931|LEG3_HUMAN Galectin-3 OS=Homo sapiens OX=9606 GN=LGALS3 PE=1 SV=5
BH3 motif: VCNTKLDNNWGRE found at position 171-184
Length of sequence: 250
>sp|P49810|PSN2_HUMAN Presenilin-2 OS=Homo sapiens OX=9606 GN=PSEN2 PE=1 SV=1
BH3 motif: VFEPPLTGYPGEE found at position 338-351
Length of sequence: 448
BH3 motif: ITFGLIFYFSTD found at position 419-431
Length of sequence: 448
>sp|Q96PG8|BBC3B_HUMAN Bcl-2-binding component 3 OS=Homo sapiens OX=9606 GN=BBC3 PE=2 SV=2
BH3 motif: PPPDTLASAGD found at position 245-256
Length of sequence: 261
>sp|P0CG48|UBC_HUMAN Polyubiquitin-C OS=Homo sapiens OX=9606 GN=UBC PE=1 SV=3
BH3 motif: PDQQRLIFAGKQ found at position 37-49
Length of sequence: 685
BH3 motif: PDQQRLIFAGKQ found at position 113-125
Length of sequence: 685
BH3 motif: PDQQRLIFAGKQ found at position 189-201
Length of sequence: 685
BH3 motif: PDQQRLIFAGKQ found at position 265-277
Length of sequence: 685
BH3 motif: PDQQRLIFAGKQ found at position 341-353
Length of sequence: 685
BH3 motif: PDQQRLIFAGKQ found at position 417-429
Length of sequence: 685
BH3 motif: PDQQRLIFAGKQ found at position 493-505
Length of sequence: 685
BH3 motif: PDQQRLIFAGKQ found at position 569-581
Length of sequence: 685
BH3 motif: PDQQRLIFAGKQ found at position 645-657
Length of sequence: 685
>sp|P05067|A4_HUMAN Amyloid-beta A4 protein OS=Homo sapiens OX=9606 GN=APP PE=1 SV=3
BH3 motif: AVDKYLETPGDE found at position 373-385
Length of sequence: 770
BH3 motif: YSDDVLANMISE found at position 571-583
Length of sequence: 770
BH3 motif: VHHQKLVFFAED found at position 682-694
Length of sequence: 770
>sp|P52756|RBM5_HUMAN RNA-binding protein 5 OS=Homo sapiens OX=9606 GN=RBM5 PE=1 SV=2
BH3 motif: FEDWLCNKCCLN found at position 181-193
Length of sequence: 815
BH3 motif: PLKRGLVAAYSGD found at position 610-623
Length of sequence: 815
>sp|P45880|VDAC2_HUMAN Voltage-dependent anion-selective channel protein 2 OS=Homo sapiens OX=9606 GN=VDAC2 PE=1 SV=2
BH3 motif: PSYADLGKAARD found at position 15-27
Length of sequence: 294
>sp|P14618|KPYM_HUMAN Pyruvate kinase PKM OS=Homo sapiens OX=9606 GN=PKM PE=1 SV=4
BH3 motif: IQTQQLHAAMAD found at position 12-24
Length of sequence: 531
BH3 motif: AAVDLPAVSE found at position 213-223
Length of sequence: 531
BH3 motif: AEDVDLRVNFAMN found at position 482-495
Length of sequence: 531
>sp|P31946|1433B_HUMAN 14-3-3 protein beta/alpha OS=Homo sapiens OX=9606 GN=YWHAB PE=1 SV=3
BH3 motif: IEAELQDICND found at position 87-98
Length of sequence: 246
BH3 motif: YFRYLSEVASGD found at position 126-138
Length of sequence: 246
>sp|Q92934|BAD_HUMAN Bcl2-associated agonist of cell death OS=Homo sapiens OX=9606 GN=BAD PE=1 SV=3
BH3 motif: AERGLGPSPAGD found at position 17-29
Length of sequence: 168
BH3 motif: APGLLWDASHQ found at position 40-51
Length of sequence: 168
BH3 motif: YGRELRRMSDE found at position 109-120
Length of sequence: 168
>sp|P08173|ACM4_HUMAN Muscarinic acetylcholine receptor M4 OS=Homo sapiens OX=9606 GN=CHRM4 PE=1 SV=2
BH3 motif: VNNYFLFSLACAD found at position 65-78
Length of sequence: 479
BH3 motif: LWLALDYVVSN found at position 106-117
Length of sequence: 479
BH3 motif: ASVMNLLIISFD found at position 117-129
Length of sequence: 479
BH3 motif: YNVMVLVNTFCQ found at position 415-427
Length of sequence: 479
>sp|P22001|KCNA3_HUMAN Potassium voltage-gated channel subfamily A member 3 OS=Homo sapiens OX=9606 GN=KCNA3 PE=1 SV=3
BH3 motif: PGDHLLEPEVAD found at position 56-68
Length of sequence: 575
BH3 motif: PLPPSLPAAGEQ found at position 87-99
Length of sequence: 575
BH3 motif: FETQLKTLCQ found at position 114-124
Length of sequence: 575
BH3 motif: PYFITLGTELAE found at position 337-349
Length of sequence: 575
>sp|P33527|MRP1_HUMAN Multidrug resistance-associated protein 1 OS=Homo sapiens OX=9606 GN=ABCC1 PE=1 SV=3
BH3 motif: LIQLVLSCFSD found at position 182-193
Length of sequence: 1531
BH3 motif: FYTVLLFVTACLQ found at position 364-377
Length of sequence: 1531
BH3 motif: VSLKRLRIFLSHE found at position 610-623
Length of sequence: 1531
BH3 motif: IPEGALVAVVGQ found at position 667-679
Length of sequence: 1531
BH3 motif: ALLPDLEILPSGD found at position 744-757
Length of sequence: 1531
BH3 motif: AFAEFLRTYASTE found at position 860-873
Length of sequence: 1531
BH3 motif: PSGNLVNRFSKE found at position 1067-1079
Length of sequence: 1531
BH3 motif: WLAVRLECVGN found at position 1197-1208
Length of sequence: 1531
BH3 motif: AGLVGLSVSYSLQ found at position 1226-1239
Length of sequence: 1531
BH3 motif: YLNWLVRMSSE found at position 1242-1253
Length of sequence: 1531
BH3 motif: VAVERLKEYSE found at position 1258-1269
Length of sequence: 1531
BH3 motif: LRMNLDPFSQ found at position 1383-1393
Length of sequence: 1531
BH3 motif: ALPDKLDHECAE found at position 1413-1425
Length of sequence: 1531
BH3 motif: LQQRGLFYSMAKD found at position 1514-1527
Length of sequence: 1531
>sp|P49840|GSK3A_HUMAN Glycogen synthase kinase-3 alpha OS=Homo sapiens OX=9606 GN=GSK3A PE=1 SV=2
BH3 motif: FFDELRCLGTQ found at position 401-412
Length of sequence: 483
BH3 motif: FSAGELSIQPSLN found at position 424-437
Length of sequence: 483
>sp|Q8WVR3|CG043_HUMAN Uncharacterized protein C7orf43 OS=Homo sapiens OX=9606 GN=C7orf43 PE=1 SV=2
BH3 motif: ALRTGLFELSQ found at position 457-468
Length of sequence: 580
>sp|Q16665|HIF1A_HUMAN Hypoxia-inducible factor 1-alpha OS=Homo sapiens OX=9606 GN=HIF1A PE=1 SV=1
BH3 motif: LRVRKLLDAGD found at position 66-77
Length of sequence: 826
BH3 motif: PPMTCLVLICE found at position 214-225
Length of sequence: 826
BH3 motif: PDALTLLAPAAGD found at position 393-406
Length of sequence: 826
>sp|Q06187|BTK_HUMAN Tyrosine-protein kinase BTK OS=Homo sapiens OX=9606 GN=BTK PE=1 SV=3
BH3 motif: LISRLKYPVSQQ found at position 368-380
Length of sequence: 659
BH3 motif: FQTQQLLEMCKD found at position 492-504
Length of sequence: 659
>sp|P16615|AT2A2_HUMAN Sarcoplasmic/endoplasmic reticulum calcium ATPase 2 OS=Homo sapiens OX=9606 GN=ATP2A2 PE=1 SV=1
BH3 motif: VEEVLGHFGVN found at position 8-19
Length of sequence: 1042
BH3 motif: PFVILLILVAN found at position 90-101
Length of sequence: 1042
BH3 motif: PLQQKLDEFGEQ found at position 247-259
Length of sequence: 1042
BH3 motif: MCNALNSLSEN found at position 907-918
Length of sequence: 1042
BH3 motif: LMDETLKFVARN found at position 977-989
Length of sequence: 1042
>sp|Q9NPI1|BRD7_HUMAN Bromodomain-containing protein 7 OS=Homo sapiens OX=9606 GN=BRD7 PE=1 SV=1
BH3 motif: PPEKPLTSSLAKQ found at position 115-128
Length of sequence: 651
BH3 motif: VTNNLKELAQQ found at position 588-599
Length of sequence: 651
>sp|Q03468|ERCC6_HUMAN DNA excision repair protein ERCC-6 OS=Homo sapiens OX=9606 GN=ERCC6 PE=1 SV=1
BH3 motif: AQALELQGLGVD found at position 86-98
Length of sequence: 1493
BH3 motif: VKIELDHASLE found at position 203-214
Length of sequence: 1493
>sp|O60551|NMT2_HUMAN Glycylpeptide N-tetradecanoyltransferase 2 OS=Homo sapiens OX=9606 GN=NMT2 PE=1 SV=1
BH3 motif: FLEKLKFGIGD found at position 462-473
Length of sequence: 498
>sp|P36873|PP1G_HUMAN Serine/threonine-protein phosphatase PP1-gamma catalytic subunit OS=Homo sapiens OX=9606 GN=PPP1CC PE=1 SV=1
BH3 motif: LEAPLKICGD found at position 54-64
Length of sequence: 323
>sp|Q9NZS9|BFAR_HUMAN Bifunctional apoptosis regulator OS=Homo sapiens OX=9606 GN=BFAR PE=1 SV=1
BH3 motif: FLPYQLIAEFAWD found at position 337-350
Length of sequence: 450
>sp|P17252|KPCA_HUMAN Protein kinase C alpha type OS=Homo sapiens OX=9606 GN=PRKCA PE=1 SV=4
BH3 motif: FMGSLSFGVSE found at position 254-265
Length of sequence: 672
BH3 motif: FEKAKLGPAGN found at position 304-315
Length of sequence: 672
BH3 motif: AYGVLLYEMLAGQ found at position 522-535
Length of sequence: 672
>sp|Q13131|AAPK1_HUMAN 5'-AMP-activated protein kinase catalytic subunit alpha-1 OS=Homo sapiens OX=9606 GN=PRKAA1 PE=1 SV=4
BH3 motif: VSGGELFDYICKN found at position 106-119
Length of sequence: 559
BH3 motif: IADFGLSNMMSD found at position 165-177
Length of sequence: 559
BH3 motif: IDDEALKEVCE found at position 298-309
Length of sequence: 559
BH3 motif: MCANLIKILAQ found at position 548-559
Length of sequence: 559
>sp|P23786|CPT2_HUMAN Carnitine O-palmitoyltransferase 2, mitochondrial OS=Homo sapiens OX=9606 GN=CPT2 PE=1 SV=2
BH3 motif: FNSTRLPKPSRD found at position 220-232
Length of sequence: 658
BH3 motif: IQAHLKYILSD found at position 268-279
Length of sequence: 658
BH3 motif: FPIKDLVHLSHN found at position 329-341
Length of sequence: 658
BH3 motif: FQMAFLRQYGQ found at position 470-481
Length of sequence: 658
BH3 motif: LPELYLDPAYGQ found at position 569-581
Length of sequence: 658
BH3 motif: LSTSTLSSPAVN found at position 586-598
Length of sequence: 658
>sp|P78560|CRADD_HUMAN Death domain-containing protein CRADD OS=Homo sapiens OX=9606 GN=CRADD PE=1 SV=1
BH3 motif: VLRSLRLELGAE found at position 7-19
Length of sequence: 199
BH3 motif: IPSHILNSSPSD found at position 105-117
Length of sequence: 199
BH3 motif: WEPMVLSLGLSQ found at position 130-142
Length of sequence: 199
>sp|Q96BY2|MOAP1_HUMAN Modulator of apoptosis 1 OS=Homo sapiens OX=9606 GN=MOAP1 PE=1 SV=1
BH3 motif: PRKALLIAGISQ found at position 16-28
Length of sequence: 351
BH3 motif: ALQAGLAPLGE found at position 37-48
Length of sequence: 351
BH3 motif: FLSRLNEFLAGE found at position 101-113
Length of sequence: 351
BH3 motif: MTVGELSRALGHE found at position 114-127
Length of sequence: 351
BH3 motif: LLESLRGPALD found at position 205-216
Length of sequence: 351
>sp|Q04724|TLE1_HUMAN Transducin-like enhancer protein 1 OS=Homo sapiens OX=9606 GN=TLE1 PE=1 SV=2
BH3 motif: IAKRLNTICAQ found at position 80-91
Length of sequence: 770
BH3 motif: VTMAELNAIIGQQ found at position 113-126
Length of sequence: 770
BH3 motif: AGLLALSSALSGQ found at position 161-174
Length of sequence: 770
BH3 motif: LRPGLGKPPAID found at position 336-348
Length of sequence: 770
BH3 motif: AAYASLHNMSPQ found at position 388-400
Length of sequence: 770
>sp|P55210|CASP7_HUMAN Caspase-7 OS=Homo sapiens OX=9606 GN=CASP7 PE=1 SV=1
BH3 motif: AKMQDLLKKASEE found at position 116-129
Length of sequence: 303
>sp|Q9UMX3|BOK_HUMAN Bcl-2-related ovarian killer protein OS=Homo sapiens OX=9606 GN=BOK PE=1 SV=1
BH3 motif: VCAVLLRLGDE found at position 65-76
Length of sequence: 212
BH3 motif: AMVHALVDCLGE found at position 143-155
Length of sequence: 212
BH3 motif: WTDVLKCVVSTD found at position 170-182
Length of sequence: 212
>sp|Q9C0B0|UNK_HUMAN RING finger protein unkempt homolog OS=Homo sapiens OX=9606 GN=UNK PE=1 SV=2
BH3 motif: PHAPDLSALLCRN found at position 360-373
Length of sequence: 810
BH3 motif: PEPQALPAFSD found at position 723-734
Length of sequence: 810
BH3 motif: LEALSLSTLYSLQ found at position 734-747
Length of sequence: 810
BH3 motif: CQHAALCELCAE found at position 781-793
Length of sequence: 810
>sp|P02489|CRYAA_HUMAN Alpha-crystallin A chain OS=Homo sapiens OX=9606 GN=CRYAA PE=1 SV=2
BH3 motif: LFRTVLDSGISE found at position 51-63
Length of sequence: 173
BH3 motif: VDQSALSCSLSAD found at position 123-136
Length of sequence: 173
>sp|Q9P2P6|STAR9_HUMAN StAR-related lipid transfer protein 9 OS=Homo sapiens OX=9606 GN=STARD9 PE=1 SV=3
BH3 motif: YNICLFAYGQ found at position 94-104
Length of sequence: 4700
BH3 motif: PASVGLTPRICE found at position 116-128
Length of sequence: 4700
BH3 motif: VIQLLEEGIAN found at position 198-209
Length of sequence: 4700
BH3 motif: ASKINLVDLAGSE found at position 245-258
Length of sequence: 4700
BH3 motif: VLTWLLKDSLGGN found at position 339-352
Length of sequence: 4700
BH3 motif: VIDSSLPHLMALE found at position 472-485
Length of sequence: 4700
BH3 motif: VAEKELEASVALD found at position 711-724
Length of sequence: 4700
BH3 motif: ADTSRLSLWGIQ found at position 1417-1429
Length of sequence: 4700
BH3 motif: LNAKLEGVSD found at position 1565-1575
Length of sequence: 4700
BH3 motif: LTETALEIPACRE found at position 1755-1768
Length of sequence: 4700
BH3 motif: FCTAPLHQDLSN found at position 2321-2333
Length of sequence: 4700
BH3 motif: IRVSSLNKVSSQ found at position 2473-2485
Length of sequence: 4700
BH3 motif: LAPVSLPRVPSPE found at position 2522-2535
Length of sequence: 4700
BH3 motif: FHVASLSAEAGQ found at position 2615-2627
Length of sequence: 4700
BH3 motif: PRVTLHELSQ found at position 2752-2762
Length of sequence: 4700
BH3 motif: ILPGALTRVALE found at position 2855-2867
Length of sequence: 4700
BH3 motif: FVARLKHTCSPQ found at position 3192-3204
Length of sequence: 4700
BH3 motif: PFHSHLSTYAN found at position 3523-3534
Length of sequence: 4700
BH3 motif: VDEIMLLYPSE found at position 3614-3625
Length of sequence: 4700
BH3 motif: ANVILEGLGSD found at position 3756-3767
Length of sequence: 4700
BH3 motif: ASSPILTLSASTQ found at position 3896-3909
Length of sequence: 4700
BH3 motif: CQPEELLCFSCQ found at position 4109-4121
Length of sequence: 4700
BH3 motif: LTEAKLHHGFGE found at position 4211-4223
Length of sequence: 4700
BH3 motif: ACSDNLHNLFSCQ found at position 4501-4514
Length of sequence: 4700
BH3 motif: AKEGHLSVMAAQ found at position 4611-4623
Length of sequence: 4700
>sp|Q9NQS1|AVEN_HUMAN Cell death regulator Aven OS=Homo sapiens OX=9606 GN=AVEN PE=1 SV=1
BH3 motif: FSVLLSSAGD found at position 140-150
Length of sequence: 362
BH3 motif: LPLCLRLNVAAE found at position 189-201
Length of sequence: 362
BH3 motif: PTSPLQSAGD found at position 270-280
Length of sequence: 362
>sp|Q9HC38|GLOD4_HUMAN Glyoxalase domain-containing protein 4 OS=Homo sapiens OX=9606 GN=GLOD4 PE=1 SV=1
BH3 motif: LEWPLTEVAE found at position 117-127
Length of sequence: 313
BH3 motif: LQKSLNYWCN found at position 162-172
Length of sequence: 313
>sp|Q8IV08|PLD3_HUMAN Phospholipase D3 OS=Homo sapiens OX=9606 GN=PLD3 PE=1 SV=1
BH3 motif: LMYQELKVPAEE found at position 4-16
Length of sequence: 490
BH3 motif: MTQLFLWEYGD found at position 53-64
Length of sequence: 490
BH3 motif: IQVKLFVVPADE found at position 392-404
Length of sequence: 490
>sp|Q04206|TF65_HUMAN Transcription factor p65 OS=Homo sapiens OX=9606 GN=RELA PE=1 SV=2
BH3 motif: VKKRDLEQAISQ found at position 120-132
Length of sequence: 551
BH3 motif: VSMQLRRPSD found at position 267-277
Length of sequence: 551
BH3 motif: FDDEDLGALLGN found at position 444-456
Length of sequence: 551
>sp|P0DMV8|HS71A_HUMAN Heat shock 70 kDa protein 1A OS=Homo sapiens OX=9606 GN=HSPA1A PE=1 SV=1
BH3 motif: AVRRLRTACE found at position 258-268
Length of sequence: 641
BH3 motif: AKNALESYAFN found at position 537-548
Length of sequence: 641
BH3 motif: VEDEGLKGKISE found at position 552-564
Length of sequence: 641
>sp|Q14643|ITPR1_HUMAN Inositol 1,4,5-trisphosphate receptor type 1 OS=Homo sapiens OX=9606 GN=ITPR1 PE=1 SV=3
BH3 motif: VLLNKLHHAAD found at position 86-97
Length of sequence: 2758
BH3 motif: AMRVTLDEAGNE found at position 145-157
Length of sequence: 2758
BH3 motif: PFYKLRSIGD found at position 164-174
Length of sequence: 2758
BH3 motif: ASSHQLVDNPGCN found at position 194-207
Length of sequence: 2758
BH3 motif: WKIVLFMKWSDN found at position 217-229
Length of sequence: 2758
BH3 motif: FEEECLEFQPSVD found at position 321-334
Length of sequence: 2758
BH3 motif: PMLRLEELGDQ found at position 533-544
Length of sequence: 2758
BH3 motif: YQLNLFARMCLD found at position 735-747
Length of sequence: 2758
BH3 motif: VDLILRCMSDE found at position 761-772
Length of sequence: 2758
BH3 motif: FVEEYLRDVVCQ found at position 839-851
Length of sequence: 2758
BH3 motif: ALQLLFRHFSQ found at position 1088-1099
Length of sequence: 2758
BH3 motif: ILIRLSKLCVQ found at position 1188-1199
Length of sequence: 2758
BH3 motif: LAHEFLQNFCAGN found at position 1245-1258
Length of sequence: 2758
BH3 motif: IHLVELLAVCTE found at position 1384-1396
Length of sequence: 2758
BH3 motif: LVIDLIMNASSD found at position 1814-1826
Length of sequence: 2758
BH3 motif: PILRFLQLLCEN found at position 1975-1987
Length of sequence: 2758
BH3 motif: AQPVLYWCARN found at position 2269-2280
Length of sequence: 2758
BH3 motif: VGDVLRKPSKE found at position 2556-2567
Length of sequence: 2758
BH3 motif: LVTNLSGQLSE found at position 2715-2726
Length of sequence: 2758
>sp|P51451|BLK_HUMAN Tyrosine-protein kinase Blk OS=Homo sapiens OX=9606 GN=BLK PE=1 SV=3
BH3 motif: LSLPRLIDMSAQ found at position 331-343
Length of sequence: 505
BH3 motif: LVSEALCCKIAD found at position 366-378
Length of sequence: 505
>sp|P04637|P53_HUMAN Cellular tumor antigen p53 OS=Homo sapiens OX=9606 GN=TP53 PE=1 SV=4
BH3 motif: PENNVLSPLPSQ found at position 26-38
Length of sequence: 393
BH3 motif: YSPALNKMFCQ found at position 125-136
Length of sequence: 393
>sp|Q8IY17|PLPL6_HUMAN Neuropathy target esterase OS=Homo sapiens OX=9606 GN=PNPLA6 PE=1 SV=2
BH3 motif: VVTRLIHLLSQ found at position 728-739
Length of sequence: 1366
BH3 motif: PPHSELTNPASN found at position 760-772
Length of sequence: 1366
BH3 motif: ATVAILPVCAE found at position 773-784
Length of sequence: 1366
BH3 motif: IQEFRLSGWLAQQ found at position 823-836
Length of sequence: 1366
BH3 motif: ADCILIVGLGDQ found at position 861-873
Length of sequence: 1366
BH3 motif: LSGYLPPLCD found at position 1106-1116
Length of sequence: 1366
BH3 motif: LLWKRLNPWAD found at position 1169-1180
Length of sequence: 1366
>sp|P01112|RASH_HUMAN GTPase HRas OS=Homo sapiens OX=9606 GN=HRAS PE=1 SV=1
BH3 motif: CLLDILDTAGQE found at position 50-62
Length of sequence: 189
>sp|Q86Y07|VRK2_HUMAN Serine/threonine-protein kinase VRK2 OS=Homo sapiens OX=9606 GN=VRK2 PE=1 SV=3
BH3 motif: LGIDLQKISGQ found at position 123-134
Length of sequence: 508
BH3 motif: LADYGLSYRYCPN found at position 183-196
Length of sequence: 508
BH3 motif: PWEQNLKDPVAVQ found at position 248-261
Length of sequence: 508
>sp|Q02750|MP2K1_HUMAN Dual specificity mitogen-activated protein kinase kinase 1 OS=Homo sapiens OX=9606 GN=MAP2K1 PE=1 SV=2
BH3 motif: VSGQLIDSMAN found at position 210-221
Length of sequence: 393
BH3 motif: PDAKELELMFGCQ found at position 265-278
Length of sequence: 393
BH3 motif: PGRPLSSYGMD found at position 292-303
Length of sequence: 393
BH3 motif: FVNKCLIKNPAE found at position 336-348
Length of sequence: 393
BH3 motif: FAGWLCSTIGLN found at position 370-382
Length of sequence: 393
>sp|P31153|METK2_HUMAN S-adenosylmethionine synthase isoform type-2 OS=Homo sapiens OX=9606 GN=MAT2A PE=1 SV=1
BH3 motif: AGDQGLMFGYATD found at position 131-144
Length of sequence: 395
BH3 motif: VLAHKLNAKLAE found at position 154-166
Length of sequence: 395
>sp|O43167|ZBT24_HUMAN Zinc finger and BTB domain-containing protein 24 OS=Homo sapiens OX=9606 GN=ZBTB24 PE=1 SV=2
BH3 motif: AHKALLAASSE found at position 49-60
Length of sequence: 697
>sp|P38646|GRP75_HUMAN Stress-70 protein, mitochondrial OS=Homo sapiens OX=9606 GN=HSPA9 PE=1 SV=2
BH3 motif: AHGKLYSPSQ found at position 155-165
Length of sequence: 679
>sp|Q9UMX0|UBQL1_HUMAN Ubiquilin-1 OS=Homo sapiens OX=9606 GN=UBQLN1 PE=1 SV=2
BH3 motif: IQQGLQTLATE found at position 465-476
Length of sequence: 589
BH3 motif: FIQQMLQALAGVN found at position 524-537
Length of sequence: 589
>sp|P42771|CDN2A_HUMAN Cyclin-dependent kinase inhibitor 2A OS=Homo sapiens OX=9606 GN=CDKN2A PE=1 SV=2
BH3 motif: AWGRLPVDLAEE found at position 108-120
Length of sequence: 156
>sp|O14893|GEMI2_HUMAN Gem-associated protein 2 OS=Homo sapiens OX=9606 GN=GEMIN2 PE=1 SV=1
BH3 motif: LMPRLLPVEPCD found at position 23-35
Length of sequence: 280
BH3 motif: WKKFCLGEKLCAD found at position 143-156
Length of sequence: 280
BH3 motif: VTSVLEYLSN found at position 190-200
Length of sequence: 280
BH3 motif: LIRQLARRCSE found at position 232-243
Length of sequence: 280
>sp|Q14814|MEF2D_HUMAN Myocyte-specific enhancer factor 2D OS=Homo sapiens OX=9606 GN=MEF2D PE=1 SV=1
BH3 motif: ASPGLLPVAN found at position 229-239
Length of sequence: 521
BH3 motif: PTLGLLRPAPE found at position 491-502
Length of sequence: 521
>sp|O14757|CHK1_HUMAN Serine/threonine-protein kinase Chk1 OS=Homo sapiens OX=9606 GN=CHEK1 PE=1 SV=2
BH3 motif: VEDWDLVQTLGE found at position 5-17
Length of sequence: 476
BH3 motif: MCGTLPYVAPE found at position 166-177
Length of sequence: 476
BH3 motif: CGIVLTAMLAGE found at position 193-205
Length of sequence: 476
BH3 motif: IKGKLIDIVSSQ found at position 457-469
Length of sequence: 476
>sp|P60709|ACTB_HUMAN Actin, cytoplasmic 1 OS=Homo sapiens OX=9606 GN=ACTB PE=1 SV=1
BH3 motif: AILRLDLAGRD found at position 173-184
Length of sequence: 375
BH3 motif: IKEKLCYVALD found at position 211-222
Length of sequence: 375
>sp|Q16643|DREB_HUMAN Drebrin OS=Homo sapiens OX=9606 GN=DBN1 PE=1 SV=4
BH3 motif: FSGHRLELLAAYE found at position 5-18
Length of sequence: 649
BH3 motif: LPKYVLINWVGED found at position 76-89
Length of sequence: 649
BH3 motif: LAEVPLLDEVAPE found at position 505-518
Length of sequence: 649
>sp|P04049|RAF1_HUMAN RAF proto-oncogene serine/threonine-protein kinase OS=Homo sapiens OX=9606 GN=RAF1 PE=1 SV=1
BH3 motif: ARKTFLKLAFCD found at position 141-153
Length of sequence: 648
BH3 motif: FQMFQLIDIARQ found at position 439-451
Length of sequence: 648
BH3 motif: FLHEGLTVKIGD found at position 474-486
Length of sequence: 648
>sp|Q96F15|GIMA5_HUMAN GTPase IMAP family member 5 OS=Homo sapiens OX=9606 GN=GIMAP5 PE=1 SV=1
BH3 motif: ADTQELYKNIGD found at position 90-102
Length of sequence: 307
BH3 motif: LGGQALDDYVAN found at position 155-167
Length of sequence: 307
>sp|Q14457|BECN1_HUMAN Beclin-1 OS=Homo sapiens OX=9606 GN=BECN1 PE=1 SV=2
BH3 motif: ANSFTLIGEASD found at position 93-105
Length of sequence: 450
BH3 motif: VTGDLFDIMSGQ found at position 117-129
Length of sequence: 450
BH3 motif: LQMELKELALE found at position 179-190
Length of sequence: 450
BH3 motif: FQRYRLVPYGN found at position 324-335
Length of sequence: 450
BH3 motif: LKWGLAWVSSQ found at position 435-446
Length of sequence: 450
>sp|P29590|PML_HUMAN Protein PML OS=Homo sapiens OX=9606 GN=PML PE=1 SV=3
BH3 motif: ASSFKLKNLAQ found at position 720-731
Length of sequence: 882
BH3 motif: LCRLLEVSPGPQ found at position 752-764
Length of sequence: 882
BH3 motif: YPFSSLQCFASLQ found at position 769-782
Length of sequence: 882
BH3 motif: LAGRGLAERASQQ found at position 868-881
Length of sequence: 882
>sp|Q9UJU2|LEF1_HUMAN Lymphoid enhancer-binding factor 1 OS=Homo sapiens OX=9606 GN=LEF1 PE=1 SV=1
BH3 motif: PLTPLITYSDE found at position 152-163
Length of sequence: 399
BH3 motif: VAECTLKESAAIN found at position 317-330
Length of sequence: 399
>sp|Q12981|SEC20_HUMAN Vesicle transport protein SEC20 OS=Homo sapiens OX=9606 GN=BNIP1 PE=1 SV=3
BH3 motif: WRKANLTCKIAID found at position 94-107
Length of sequence: 228
>sp|P98170|XIAP_HUMAN E3 ubiquitin-protein ligase XIAP OS=Homo sapiens OX=9606 GN=XIAP PE=1 SV=2
BH3 motif: LQEEKLCKICMD found at position 443-455
Length of sequence: 497
>sp|Q96F44|TRI11_HUMAN E3 ubiquitin-protein ligase TRIM11 OS=Homo sapiens OX=9606 GN=TRIM11 PE=1 SV=2
BH3 motif: PNRPLAKMAE found at position 66-76
Length of sequence: 468
BH3 motif: AHREPLAAFCGDE found at position 93-106
Length of sequence: 468
>sp|O60936|NOL3_HUMAN Nucleolar protein 3 OS=Homo sapiens OX=9606 GN=NOL3 PE=1 SV=2
BH3 motif: AACQELLRCAQ found at position 70-81
Length of sequence: 208
BH3 motif: PEPELEAEASKE found at position 152-164
Length of sequence: 208
>sp|P48736|PK3CG_HUMAN Phosphatidylinositol 4,5-bisphosphate 3-kinase catalytic subunit gamma isoform OS=Homo sapiens OX=9606 GN=PIK3CG PE=1 SV=3
BH3 motif: VWLRALETSVAAD found at position 73-86
Length of sequence: 1102
BH3 motif: AFQRQLTALIGYD found at position 148-161
Length of sequence: 1102
BH3 motif: PLPEYLWKKIANN found at position 205-218
Length of sequence: 1102
BH3 motif: LRKQLEAIIATD found at position 550-562
Length of sequence: 1102
BH3 motif: LTMQLLDCNFSDE found at position 625-638
Length of sequence: 1102
BH3 motif: FLFWFLRSEIAQ found at position 693-705
Length of sequence: 1102
>sp|O43521|B2L11_HUMAN Bcl-2-like protein 11 OS=Homo sapiens OX=9606 GN=BCL2L11 PE=1 SV=1
BH3 motif: WIAQELRRIGDE found at position 146-158
Length of sequence: 198
>sp|Q92843|B2CL2_HUMAN Bcl-2-like protein 2 OS=Homo sapiens OX=9606 GN=BCL2L2 PE=1 SV=2
BH3 motif: WMVAYLETQLAD found at position 124-136
Length of sequence: 193
>sp|O75841|UPK1B_HUMAN Uroplakin-1b OS=Homo sapiens OX=9606 GN=UPK1B PE=1 SV=5
BH3 motif: CFQGLLIFGN found at position 9-19
Length of sequence: 260
>sp|O43889|CREB3_HUMAN Cyclic AMP-responsive element-binding protein 3 OS=Homo sapiens OX=9606 GN=CREB3 PE=1 SV=1
BH3 motif: WALPLSEVPSD found at position 36-47
Length of sequence: 395
BH3 motif: LLCSLLSPPASLN found at position 52-65
Length of sequence: 395
BH3 motif: VLSRQLRALPSED found at position 284-297
Length of sequence: 395
>sp|O14929|HAT1_HUMAN Histone acetyltransferase type B catalytic subunit OS=Homo sapiens OX=9606 GN=HAT1 PE=1 SV=1
BH3 motif: LRDFVLVKLCQD found at position 284-296
Length of sequence: 419
BH3 motif: ILRLLVTDMSD found at position 333-344
Length of sequence: 419
>sp|Q9UKL3|C8AP2_HUMAN CASP8-associated protein 2 OS=Homo sapiens OX=9606 GN=CASP8AP2 PE=1 SV=1
BH3 motif: IYAGLDSAVSD found at position 31-42
Length of sequence: 1982
BH3 motif: VRKDLSTGCGD found at position 261-272
Length of sequence: 1982
BH3 motif: VVMDVLQTDVSQN found at position 711-724
Length of sequence: 1982
BH3 motif: MKVALSTTVSE found at position 747-758
Length of sequence: 1982
BH3 motif: IYEFLKDASD found at position 1625-1635
Length of sequence: 1982
BH3 motif: AFIDLTQDASSE found at position 1735-1747
Length of sequence: 1982
BH3 motif: VKKDELKSEPGSN found at position 1806-1819
Length of sequence: 1982
>sp|Q9H1Z9|TSN10_HUMAN Tetraspanin-10 OS=Homo sapiens OX=9606 GN=TSPAN10 PE=2 SV=1
BH3 motif: CVKYLIFLSN found at position 74-84
Length of sequence: 355
BH3 motif: LAGCLGALCEN found at position 135-146
Length of sequence: 355
BH3 motif: VQACSLPASCCID found at position 233-246
Length of sequence: 355
BH3 motif: FGVLRLDADAAQ found at position 259-271
Length of sequence: 355
>sp|Q8IUR0|TPPC5_HUMAN Trafficking protein particle complex subunit 5 OS=Homo sapiens OX=9606 GN=TRAPPC5 PE=1 SV=1
BH3 motif: LQSRLAALGRQ found at position 49-60
Length of sequence: 188
BH3 motif: VGARVLDALVARE found at position 60-73
Length of sequence: 188
>sp|Q8NC60|NOA1_HUMAN Nitric oxide-associated protein 1 OS=Homo sapiens OX=9606 GN=NOA1 PE=1 SV=2
BH3 motif: ADGGLARTVCQ found at position 169-180
Length of sequence: 698
BH3 motif: VGPKQLIVLGN found at position 237-248
Length of sequence: 698
BH3 motif: CARAGLLLAPGHQ found at position 271-284
Length of sequence: 698
>sp|P38398|BRCA1_HUMAN Breast cancer type 1 susceptibility protein OS=Homo sapiens OX=9606 GN=BRCA1 PE=1 SV=2
BH3 motif: AMQKILECPICLE found at position 16-29
Length of sequence: 1863
BH3 motif: LVEELLKIICAFQ found at position 81-94
Length of sequence: 1863
BH3 motif: LQETSLSVQLSN found at position 146-158
Length of sequence: 1863
BH3 motif: LKNSLNDCSNQ found at position 1262-1273
Length of sequence: 1863
>sp|Q07817|B2CL1_HUMAN Bcl-2-like protein 1 OS=Homo sapiens OX=9606 GN=BCL2L1 PE=1 SV=1
BH3 motif: LVVDFLSYKLSQ found at position 7-19
Length of sequence: 233
BH3 motif: PSWHLADSPAVN found at position 54-66
Length of sequence: 233
BH3 motif: AVKQALREAGDE found at position 84-96
Length of sequence: 233
>sp|P09874|PARP1_HUMAN Poly [ADP-ribose] polymerase 1 OS=Homo sapiens OX=9606 GN=PARP1 PE=1 SV=4
BH3 motif: AEKTLGDFAAE found at position 105-116
Length of sequence: 1014
BH3 motif: IKDELKKVCSTN found at position 247-259
Length of sequence: 1014
BH3 motif: MKILTLGKLSRN found at position 392-404
Length of sequence: 1014
BH3 motif: FLAHILSPWGAE found at position 472-484
Length of sequence: 1014
BH3 motif: MKLTLKGGAAVD found at position 522-534
Length of sequence: 1014
BH3 motif: IGSNKLEQMPSKE found at position 595-608
Length of sequence: 1014
>sp|Q8IWV7|UBR1_HUMAN E3 ubiquitin-protein ligase UBR1 OS=Homo sapiens OX=9606 GN=UBR1 PE=1 SV=1
BH3 motif: FYTAFLHHLAQ found at position 34-45
Length of sequence: 1749
BH3 motif: LQRALDCELAE found at position 244-255
Length of sequence: 1749
BH3 motif: AVSRLHEFVSFE found at position 626-638
Length of sequence: 1749
BH3 motif: YPLRCLVLVAQ found at position 647-658
Length of sequence: 1749
BH3 motif: WRRNGLSLISQ found at position 663-674
Length of sequence: 1749
BH3 motif: MLQVLIYIVGE found at position 742-753
Length of sequence: 1749
BH3 motif: YLCPLCKSLCN found at position 1194-1205
Length of sequence: 1749
BH3 motif: VRPLLQRWCAD found at position 1560-1571
Length of sequence: 1749
BH3 motif: YPAPYLDEYGE found at position 1686-1697
Length of sequence: 1749
>sp|P24941|CDK2_HUMAN Cyclin-dependent kinase 2 OS=Homo sapiens OX=9606 GN=CDK2 PE=1 SV=2
BH3 motif: VDIWSLGCIFAE found at position 183-195
Length of sequence: 298
>sp|Q96P63|SPB12_HUMAN Serpin B12 OS=Homo sapiens OX=9606 GN=SERPINB12 PE=1 SV=1
BH3 motif: FCFDLFQEIGKD found at position 10-22
Length of sequence: 405
>sp|Q16611|BAK_HUMAN Bcl-2 homologous antagonist/killer OS=Homo sapiens OX=9606 GN=BAK1 PE=1 SV=1
BH3 motif: CGEPALPSASEE found at position 13-25
Length of sequence: 211
BH3 motif: VGRQLAIIGDD found at position 73-84
Length of sequence: 211
BH3 motif: VYQHGLTGFLGQ found at position 141-153
Length of sequence: 211
>sp|Q9UKV8|AGO2_HUMAN Protein argonaute-2 OS=Homo sapiens OX=9606 GN=AGO2 PE=1 SV=3
BH3 motif: FTEQLRKISRD found at position 469-480
Length of sequence: 859
BH3 motif: FDFYLCSHAGIQ found at position 745-757
Length of sequence: 859
>sp|Q05513|KPCZ_HUMAN Protein kinase C zeta type OS=Homo sapiens OX=9606 GN=PRKCZ PE=1 SV=4
BH3 motif: PEQPGLPCPGED found at position 99-111
Length of sequence: 592
>sp|O60885|BRD4_HUMAN Bromodomain-containing protein 4 OS=Homo sapiens OX=9606 GN=BRD4 PE=1 SV=2
BH3 motif: VEALGLHDYCD found at position 381-392
Length of sequence: 1362
BH3 motif: AVHEQLAALSQ found at position 519-530
Length of sequence: 1362
>sp|Q13323|BIK_HUMAN Bcl-2-interacting killer OS=Homo sapiens OX=9606 GN=BIK PE=1 SV=2
BH3 motif: ALALRLACIGDE found at position 55-67
Length of sequence: 160
BH3 motif: LRAPRLAQLSE found at position 71-82
Length of sequence: 160
>sp|P12956|XRCC6_HUMAN X-ray repair cross-complementing protein 6 OS=Homo sapiens OX=9606 GN=XRCC6 PE=1 SV=2
BH3 motif: LSEVLWVCAN found at position 142-152
Length of sequence: 609
>sp|O15111|IKKA_HUMAN Inhibitor of nuclear factor kappa-B kinase subunit alpha OS=Homo sapiens OX=9606 GN=CHUK PE=1 SV=2
BH3 motif: FVGTLQYLAPE found at position 180-191
Length of sequence: 745
BH3 motif: LPIIQLRKVWAE found at position 417-429
Length of sequence: 745
BH3 motif: MKNTLISASQQ found at position 464-475
Length of sequence: 745
BH3 motif: IQLDLERYSEQ found at position 486-497
Length of sequence: 745
BH3 motif: LYKQLKHRPSD found at position 566-577
Length of sequence: 745
BH3 motif: IWHLLKIACTQ found at position 649-660
Length of sequence: 745
>sp|Q7Z6Z7|HUWE1_HUMAN E3 ubiquitin-protein ligase HUWE1 OS=Homo sapiens OX=9606 GN=HUWE1 PE=1 SV=3
BH3 motif: FDGILADAGQ found at position 60-70
Length of sequence: 4374
BH3 motif: PLLTRLQHLAE found at position 157-168
Length of sequence: 4374
BH3 motif: IHIEQLDKISE found at position 223-234
Length of sequence: 4374
BH3 motif: FTHIRLAHGFSN found at position 257-269
Length of sequence: 4374
BH3 motif: ALFSFLYHLASYD found at position 384-397
Length of sequence: 4374
BH3 motif: LITNLDMAAFQ found at position 437-448
Length of sequence: 4374
BH3 motif: LPTSLKHIISN found at position 535-546
Length of sequence: 4374
BH3 motif: YYGPSLFLLATE found at position 548-560
Length of sequence: 4374
BH3 motif: AIIKLLEEICN found at position 679-690
Length of sequence: 4374
BH3 motif: VLLRELACAGN found at position 868-879
Length of sequence: 4374
BH3 motif: LGLSVLSKLSQ found at position 928-939
Length of sequence: 4374
BH3 motif: ASTQGLLEGIGLD found at position 1002-1015
Length of sequence: 4374
BH3 motif: ASSRLGRALAE found at position 1054-1065
Length of sequence: 4374
BH3 motif: ALTKLLTKGLSWQ found at position 1103-1116
Length of sequence: 4374
BH3 motif: YILRVLGPAACRN found at position 1868-1881
Length of sequence: 4374
BH3 motif: VGQLLQDMGDD found at position 1975-1986
Length of sequence: 4374
BH3 motif: PTSTILRLLAE found at position 2066-2077
Length of sequence: 4374
BH3 motif: ILQRLLGPSAAAD found at position 2575-2588
Length of sequence: 4374
BH3 motif: VPQELQSPAGE found at position 2782-2793
Length of sequence: 4374
BH3 motif: LASCTLEEAVGD found at position 2861-2873
Length of sequence: 4374
BH3 motif: CSEEGLEDAAN found at position 3592-3603
Length of sequence: 4374
BH3 motif: PELPLLSEQLSLD found at position 3841-3854
Length of sequence: 4374
BH3 motif: ATPSSLDPFFSRE found at position 3925-3938
Length of sequence: 4374
BH3 motif: CFNQLDLPAYE found at position 4340-4351
Length of sequence: 4374
>sp|Q15562|TEAD2_HUMAN Transcriptional enhancer factor TEF-4 OS=Homo sapiens OX=9606 GN=TEAD2 PE=1 SV=2
BH3 motif: IQSKLKDQVSKD found at position 114-126
Length of sequence: 447
BH3 motif: MSSAQLISAPSLQ found at position 134-147
Length of sequence: 447
BH3 motif: PFTLSLTPPSTD found at position 183-195
Length of sequence: 447
BH3 motif: YQRHLFVHISQ found at position 245-256
Length of sequence: 447
BH3 motif: PHAFFLVKFWAD found at position 293-305
Length of sequence: 447
BH3 motif: FVYRLLRSPMCE found at position 369-381
Length of sequence: 447
>sp|P25054|APC_HUMAN Adenomatous polyposis coli protein OS=Homo sapiens OX=9606 GN=APC PE=1 SV=2
BH3 motif: IDSLPLTENFSLQ found at position 168-181
Length of sequence: 2843
BH3 motif: PAVCVLMKLSFD found at position 447-459
Length of sequence: 2843
BH3 motif: LKSHSLTIVSN found at position 668-679
Length of sequence: 2843
BH3 motif: ISPSDLPDSPGQ found at position 1417-1429
Length of sequence: 2843
BH3 motif: PDADTLLHFATE found at position 1482-1494
Length of sequence: 2843
BH3 motif: CSSSLSALSLD found at position 1501-1512
Length of sequence: 2843
BH3 motif: ATDEKLQNFAIE found at position 1945-1957
Length of sequence: 2843
BH3 motif: AAAACLSRQASSD found at position 2118-2131
Length of sequence: 2843
BH3 motif: VKSELSPVARQ found at position 2277-2288
Length of sequence: 2843
BH3 motif: LRRKLEESASFE found at position 2451-2463
Length of sequence: 2843
>sp|Q9NRK6|ABCBA_HUMAN ATP-binding cassette sub-family B member 10, mitochondrial OS=Homo sapiens OX=9606 GN=ABCB10 PE=1 SV=2
BH3 motif: LSAVFLCGAAAN found at position 217-229
Length of sequence: 738
BH3 motif: ISIGGLSSFYSE found at position 442-454
Length of sequence: 738
>sp|Q92688|AN32B_HUMAN Acidic leucine-rich nuclear phosphoprotein 32 family member B OS=Homo sapiens OX=9606 GN=ANP32B PE=1 SV=1
BH3 motif: LINVGLISVSN found at position 48-59
Length of sequence: 251
BH3 motif: IFGGLDMLAE found at position 75-85
Length of sequence: 251
>sp|Q14653|IRF3_HUMAN Interferon regulatory factor 3 OS=Homo sapiens OX=9606 GN=IRF3 PE=1 SV=1
BH3 motif: PKPRILPWLVSQ found at position 3-15
Length of sequence: 427
BH3 motif: PCPQPLRSPSLD found at position 165-177
Length of sequence: 427
BH3 motif: PLKRLLVPGEE found at position 190-201
Length of sequence: 427
BH3 motif: CPEGLRLVGSE found at position 221-232
Length of sequence: 427
BH3 motif: PRYALWFCVGE found at position 339-350
Length of sequence: 427
>sp|Q8N661|TM86B_HUMAN Lysoplasmalogenase OS=Homo sapiens OX=9606 GN=TMEM86B PE=1 SV=2
BH3 motif: AGQTLKTHCSAQ found at position 5-17
Length of sequence: 226
BH3 motif: ILMAMLWRGLAQ found at position 156-168
Length of sequence: 226
BH3 motif: AGWGALLFTLSD found at position 171-183
Length of sequence: 226
